# Supplementary material for: (1H-Pyrrol-2-ylmethylidene)(3-{[(1H-pyrrol-2-ylmethylidene)amino]methyl}benzyl)amine
Source: Acta Crystallogr Sect E Struct Rep Online. 2010 Nov 17;66(Pt 12):o3211. doi: 10.1107/S1600536810046799 (PMC3011650; doi:10.1107/S1600536810046799)
Supplement: Supplementary file 2 [file e-66-o3211-Isup2.hkl]

# 
# h,k,l, Fc-squared, Fo-squared, sigma(Fo-squared) and status flag 
# 
data_I
_shelx_title ' jk184_0m in P2(1)/n' 
_shelx_refln_list_code          4 
_shelx_F_calc_maximum      193.68 
_exptl_crystal_F_000       616.00 
_reflns_d_resolution_high  0.8107 
 
loop_ 
 _symmetry_equiv_pos_as_xyz 
 'x, y, z' 
 '-x+1/2, y+1/2, -z+1/2' 
 '-x, -y, -z' 
 'x-1/2, -y-1/2, z-1/2' 
 
_cell_length_a     5.0010 
_cell_length_b    17.2709 
_cell_length_c    17.7638 
_cell_angle_alpha  90.000 
_cell_angle_beta   96.128 
_cell_angle_gamma  90.000 
 
_shelx_F_squared_multiplier     1.000 
 
loop_ 
 _refln_index_h 
 _refln_index_k 
 _refln_index_l 
 _refln_F_squared_calc 
 _refln_F_squared_meas 
 _refln_F_squared_sigma 
 _refln_observed_status 
   2   0   0      617.11      574.69     18.10 o 
   4   0   0      246.63      252.75     19.54 o 
   6   0   0       23.87       28.49     18.62 o 
   1   1   0     1019.70      929.68     19.42 o 
   2   1   0      677.18      675.27     16.09 o 
   3   1   0      217.62      227.20      8.01 o 
   4   1   0       25.88       32.00      8.81 o 
   5   1   0       31.73       15.16     16.59 o 
   6   1   0       27.50       23.21     12.44 o 
   0   2   0      233.81      264.02     13.12 o 
   1   2   0      296.71      310.36      9.44 o 
   2   2   0      265.69      262.29      8.24 o 
   3   2   0       54.23       53.05      5.00 o 
   4   2   0      198.01      191.75     14.60 o 
   5   2   0        5.14        4.66      9.05 o 
   6   2   0        2.55        0.00     11.41 o 
   1   3   0     2346.44     2249.24     62.43 o 
   2   3   0      322.88      332.37     10.48 o 
   3   3   0        2.47        7.39      3.56 o 
   4   3   0       22.83       24.29      5.49 o 
   5   3   0      133.70      113.97     26.62 o 
   6   3   0       14.52       29.10     12.38 o 
   0   4   0     2956.14     3187.79    112.49 o 
   1   4   0     1482.45     1527.05     43.57 o 
   2   4   0       45.67       43.29      4.48 o 
   3   4   0       11.37        8.73      3.81 o 
   4   4   0       74.62       69.30      7.09 o 
   5   4   0        6.81       12.88     10.12 o 
   6   4   0       25.18       37.88     13.39 o 
   1   5   0      263.81      292.40     12.21 o 
   2   5   0     2721.48     2774.79     78.42 o 
   3   5   0       42.49       40.42      6.80 o 
   4   5   0       75.84       68.70     10.59 o 
   5   5   0        1.25        0.18     12.79 o 
   0   6   0       17.46       27.38      5.71 o 
   1   6   0        0.00        2.44      4.69 o 
   2   6   0       50.78       65.35     10.76 o 
   3   6   0      567.64      553.92     20.99 o 
   4   6   0      204.54      219.36     29.20 o 
   5   6   0        8.26       20.77     18.45 o 
   1   7   0     1495.09     1751.60     51.03 o 
   2   7   0      618.49      597.64     20.51 o 
   3   7   0       27.61       24.53      5.82 o 
   4   7   0        0.39        0.95      9.35 o 
   5   7   0        3.47       64.70     21.58 o 
   0   8   0        2.17        4.40      4.92 o 
   1   8   0      349.12      381.98     17.93 o 
   2   8   0      395.72      430.00     18.50 o 
   3   8   0      129.84      127.95      9.50 o 
   4   8   0      150.65      148.16     43.51 o 
   5   8   0       11.52       41.04     20.52 o 
   1   9   0      261.03      317.40     16.63 o 
   2   9   0        0.95        0.00      5.18 o 
   3   9   0       92.76       93.84     10.98 o 
   4   9   0       39.73       14.21     11.74 o 
   5   9   0       20.93       11.46     18.35 o 
   0  10   0       10.01       10.98      6.64 o 
   1  10   0      426.91      452.94     21.00 o 
   2  10   0       86.87       82.86     10.34 o 
   3  10   0        0.00        0.00      6.09 o 
   4  10   0      111.77      109.95     17.54 o 
   5  10   0       29.66       46.29     24.35 o 
   1  11   0      122.69      150.29     12.41 o 
   2  11   0      222.70      196.54     17.95 o 
   3  11   0      271.17      283.75     18.99 o 
   4  11   0       96.23       78.82     16.81 o 
   5  11   0       10.63        0.00     18.43 o 
   0  12   0      684.82      698.89     32.73 o 
   1  12   0      207.47      205.05     23.25 o 
   2  12   0       48.87       38.45      9.78 o 
   3  12   0      256.96      270.14     19.42 o 
   4  12   0       17.79       15.18     13.15 o 
   5  12   0        0.91       23.82     22.94 o 
   1  13   0        0.02        0.03      7.58 o 
   2  13   0       23.60       25.98      9.15 o 
   3  13   0        2.12        0.00      7.70 o 
   4  13   0        3.29       14.82     14.24 o 
   0  14   0       92.07      105.52     24.35 o 
   1  14   0      122.89      134.72     15.50 o 
   2  14   0      145.04      179.99     16.36 o 
   3  14   0       13.82       26.47     10.79 o 
   4  14   0        4.26       11.45     13.95 o 
   1  15   0        2.53        0.00     19.60 o 
   2  15   0        0.64        0.00      9.05 o 
   3  15   0        3.48       14.50      9.98 o 
   4  15   0        9.92       21.55     15.65 o 
   0  16   0       91.01      140.58     28.57 o 
   1  16   0        3.47       26.10     13.16 o 
   2  16   0       23.82       19.60     11.80 o 
   3  16   0        4.50        5.00     11.13 o 
   4  16   0        6.79        0.00     14.41 o 
   1  17   0      212.44      228.41     26.39 o 
   2  17   0        6.77        5.00     12.89 o 
   3  17   0        3.12        0.00     11.72 o 
   0  18   0       23.04        0.00     17.21 o 
   1  18   0      110.80      102.87     21.29 o 
   2  18   0       58.99       58.28     19.25 o 
   3  18   0       12.98       22.26     13.91 o 
   1  19   0        3.58        0.00     24.18 o 
   2  19   0       38.12       24.35     21.26 o 
   0  20   0      161.25      144.81     34.74 o 
   1  20   0        1.77       19.43     25.32 o 
   2  20   0        1.01        0.00     20.61 o 
   1  21   0        2.14        0.00     15.14 o 
  -5   0   1       27.99       24.09     24.51 o 
  -3   0   1        5.46        1.36      3.81 o 
  -1   0   1     4493.53     4103.13    177.06 o 
   1   0   1     2088.06     2045.57     62.44 o 
   3   0   1      302.65      343.40     20.26 o 
   5   0   1        2.03        0.45     13.01 o 
  -6   1   1        6.82        0.00     10.85 o 
  -5   1   1       26.96       37.01     11.07 o 
  -4   1   1       94.52       90.71      9.82 o 
  -3   1   1      254.29      273.49     10.97 o 
  -2   1   1       15.15       10.68      3.25 o 
  -1   1   1     1427.20     1296.53     36.51 o 
   0   1   1      392.63      398.02     12.91 o 
   1   1   1     7361.93     6953.36    169.90 o 
   2   1   1      288.56      280.13     10.19 o 
   3   1   1        1.01        0.00      3.15 o 
   4   1   1       13.34        5.31      7.72 o 
   5   1   1        0.09        0.00      8.76 o 
   6   1   1        4.37        0.00     11.47 o 
  -6   2   1        2.15        0.00     10.54 o 
  -5   2   1      125.22      127.20     14.28 o 
  -4   2   1        1.97        0.34      4.65 o 
  -3   2   1       36.75       41.94      4.10 o 
  -2   2   1        0.16        0.00      3.99 o 
  -1   2   1      653.02      654.58     22.48 o 
   0   2   1      750.38      757.35     24.18 o 
   1   2   1    17921.76    18352.35    411.33 o 
   2   2   1      822.79      826.25     20.10 o 
   3   2   1      429.90      421.97     12.96 o 
   4   2   1       20.46       27.82      8.49 o 
   5   2   1        3.74        0.00      8.94 o 
   6   2   1        1.03       19.92     12.91 o 
  -6   3   1        3.39        0.00     10.66 o 
  -5   3   1       76.34       62.66     15.70 o 
  -4   3   1       11.83       15.96      5.20 o 
  -3   3   1      101.05      106.43      5.99 o 
  -2   3   1      527.97      520.31     22.96 o 
  -1   3   1      320.88      297.59      9.58 o 
   0   3   1      389.40      352.38      9.80 o 
   1   3   1     3036.74     3023.62     65.23 o 
   2   3   1      818.60      837.85     21.93 o 
   3   3   1       37.85       40.83      5.30 o 
   4   3   1       25.98       21.07      8.62 o 
   5   3   1       89.30       72.06     17.34 o 
   6   3   1        8.97        7.15     11.95 o 
  -6   4   1        1.49       14.52     11.74 o 
  -5   4   1       55.41       50.56     10.94 o 
  -4   4   1        0.44        6.09      4.71 o 
  -3   4   1      395.89      397.07     13.04 o 
  -2   4   1      228.86      210.03     10.45 o 
  -1   4   1     1861.70     1754.95     49.66 o 
   0   4   1      677.90      707.69     19.65 o 
   1   4   1      449.76      439.09     13.45 o 
   2   4   1        8.30        2.57      3.49 o 
   3   4   1        7.75       13.55      4.36 o 
   4   4   1       21.75       24.10      8.77 o 
   5   4   1       34.46       21.34     12.23 o 
  -5   5   1       10.60        8.89      9.01 o 
  -4   5   1      227.47      238.79     11.72 o 
  -3   5   1       34.29       28.37      4.82 o 
  -2   5   1      115.39      115.32      8.83 o 
  -1   5   1      210.05      214.78      9.20 o 
   0   5   1     1602.31     1661.97     43.22 o 
   1   5   1     1931.27     1944.42     55.16 o 
   2   5   1      812.23      804.64     25.95 o 
   3   5   1      233.31      250.56     12.52 o 
   4   5   1       56.66       74.75     12.16 o 
   5   5   1      107.85      106.63     18.89 o 
  -5   6   1        1.44       19.15     12.88 o 
  -4   6   1        5.47        4.92      5.46 o 
  -3   6   1       26.62       17.57      5.31 o 
  -2   6   1      854.01      871.43     27.80 o 
  -1   6   1      952.06      988.08     29.92 o 
   0   6   1      387.22      401.64     14.44 o 
   1   6   1     1385.58     1450.44     47.95 o 
   2   6   1      948.48     1054.23     27.90 o 
   3   6   1       17.54       15.87      5.74 o 
   4   6   1       21.75       42.54     12.40 o 
   5   6   1       18.90       40.23     19.05 o 
  -5   7   1       44.24       15.40     16.52 o 
  -4   7   1       33.23       12.97      7.61 o 
  -3   7   1        7.59        0.33      4.64 o 
  -2   7   1        6.61       20.21      4.47 o 
  -1   7   1      252.74      260.96     11.95 o 
   0   7   1      247.86      265.34     10.41 o 
   1   7   1        2.78        3.08      4.75 o 
   2   7   1     1451.06     1414.83     36.39 o 
   3   7   1      281.14      293.56     13.07 o 
   4   7   1      270.00      305.14     20.76 o 
   5   7   1        0.11        0.00     15.48 o 
  -5   8   1        1.82        0.00     24.18 o 
  -4   8   1       38.23       58.92     11.32 o 
  -3   8   1        7.13        0.00      4.74 o 
  -2   8   1      361.01      378.39     15.52 o 
  -1   8   1      981.20     1078.65     33.79 o 
   0   8   1      669.28      740.23     22.10 o 
   1   8   1      433.22      475.94     20.53 o 
   2   8   1       11.74       12.16      5.59 o 
   3   8   1       47.78       45.00      7.02 o 
   4   8   1       51.05       30.67     12.04 o 
   5   8   1       24.53       29.34     18.76 o 
  -5   9   1        1.53       28.20     19.85 o 
  -4   9   1      159.43      195.70     28.22 o 
  -3   9   1       16.04       10.89      8.73 o 
  -2   9   1      844.96      855.76     26.11 o 
  -1   9   1      293.74      330.99     18.90 o 
   0   9   1       29.18       38.05      5.01 o 
   1   9   1      835.00      878.03     32.76 o 
   2   9   1       74.81       74.42      8.32 o 
   3   9   1      331.78      338.83     19.28 o 
   4   9   1        1.25        9.43     22.73 o 
   5   9   1        0.14       21.42     19.74 o 
  -5  10   1        8.98        0.00     17.56 o 
  -4  10   1       53.72       51.73     11.03 o 
  -3  10   1      450.35      506.32     38.08 o 
  -2  10   1       68.80       55.99      9.19 o 
  -1  10   1        0.96        0.00      4.94 o 
   0  10   1      129.08      163.40      9.92 o 
   1  10   1       11.00        9.83      6.00 o 
   2  10   1       80.09       86.88     12.61 o 
   3  10   1       71.58       72.81     10.45 o 
   4  10   1      269.12      271.93     24.65 o 
   5  10   1        5.79       18.30     19.74 o 
  -5  11   1       34.44       33.89     25.16 o 
  -4  11   1        5.81       12.24      9.01 o 
  -3  11   1       16.79       16.22      7.99 o 
  -2  11   1       42.20       37.58      8.56 o 
  -1  11   1       19.92       17.64      6.98 o 
   0  11   1       28.08       37.85      5.65 o 
   1  11   1      145.57      170.17     13.23 o 
   2  11   1       29.10       16.00      7.69 o 
   3  11   1       81.66       68.42     11.01 o 
   4  11   1        3.26        0.00     11.75 o 
   5  11   1        0.45        5.84     20.08 o 
  -5  12   1        0.84       23.50     22.73 o 
  -4  12   1       13.97        5.15     12.29 o 
  -3  12   1        1.25        0.00      7.29 o 
  -2  12   1        0.12        0.00      7.02 o 
  -1  12   1        0.00        0.00      6.20 o 
   0  12   1      429.90      408.77     21.09 o 
   1  12   1       21.15       33.45      9.94 o 
   2  12   1      300.21      299.15     29.54 o 
   3  12   1       28.71       18.74      9.27 o 
   4  12   1        7.52        8.21     12.95 o 
   5  12   1        1.15        8.97     20.29 o 
  -4  13   1       22.93       11.13     14.10 o 
  -3  13   1       46.47       14.56      9.23 o 
  -2  13   1       25.04       30.49      9.55 o 
  -1  13   1      388.29      372.96     21.07 o 
   0  13   1       54.75       72.09     16.53 o 
   1  13   1       55.33       73.51     10.92 o 
   2  13   1       12.62        5.93      7.80 o 
   3  13   1      105.14      116.05     14.16 o 
   4  13   1       36.31       43.74     16.29 o 
  -4  14   1        7.68        0.00     13.28 o 
  -3  14   1       89.37       84.59     13.64 o 
  -2  14   1        0.00        0.00      8.16 o 
  -1  14   1      408.05      432.42     26.68 o 
   0  14   1       90.49       81.21     29.38 o 
   1  14   1       63.09       65.49     12.34 o 
   2  14   1        7.76       12.42      8.82 o 
   3  14   1       11.59       12.91      9.63 o 
   4  14   1        0.00        0.00     18.56 o 
  -4  15   1        6.33       21.89     30.94 o 
  -3  15   1       37.66       57.25     12.80 o 
  -2  15   1      273.98      223.88     20.57 o 
  -1  15   1        7.21       10.43      9.64 o 
   0  15   1       43.75       31.88     12.79 o 
   1  15   1      617.77      618.40     33.45 o 
   2  15   1        0.01        6.80     10.12 o 
   3  15   1        1.76        6.72      9.74 o 
   4  15   1        2.74        9.20     15.14 o 
  -4  16   1        0.07        0.00     14.31 o 
  -3  16   1        2.74        3.89     10.54 o 
  -2  16   1        9.12       22.26     12.12 o 
  -1  16   1      293.89      264.29     26.98 o 
   0  16   1        2.45        0.72     10.78 o 
   1  16   1       21.61       13.00     15.91 o 
   2  16   1       11.08       17.74     11.61 o 
   3  16   1        3.24       14.05     15.36 o 
   4  16   1        0.14        0.00     14.33 o 
  -3  17   1       13.75        8.99     12.61 o 
  -2  17   1       19.20        6.37     13.72 o 
  -1  17   1       74.84       88.49     18.82 o 
   0  17   1        6.22        0.00     11.37 o 
   1  17   1        3.23        8.62     13.16 o 
   2  17   1       12.83        6.32     11.24 o 
   3  17   1        1.68        0.00     16.15 o 
  -3  18   1        0.63        0.00     14.26 o 
  -2  18   1        0.08        0.00     13.31 o 
  -1  18   1       14.75        3.87     13.87 o 
   0  18   1       17.69        1.76     15.74 o 
   1  18   1       14.94        0.00     12.00 o 
   2  18   1       25.55       18.05     13.91 o 
   3  18   1       11.27       26.18     14.38 o 
  -2  19   1       10.36       30.16     23.05 o 
  -1  19   1       60.85       25.96     26.95 o 
   0  19   1       36.66       15.06     19.15 o 
   1  19   1        0.34        0.00     12.55 o 
   2  19   1      102.66       89.91     21.49 o 
  -2  20   1        0.75        0.00     21.75 o 
  -1  20   1        2.49       10.93     14.37 o 
   0  20   1       18.74       20.21     15.82 o 
   1  20   1       34.69       50.27     18.58 o 
   2  20   1       17.58       28.59     17.76 o 
  -1  21   1       63.22       42.78     19.51 o 
   0  21   1       68.62       55.08     19.16 o 
  -6   0   2        0.14        0.00     15.67 o 
  -4   0   2        3.07        4.90      7.41 o 
  -2   0   2       25.21       17.13      4.78 o 
   0   0   2     2366.58     2157.24     93.48 o 
   2   0   2      166.37      158.92     15.14 o 
   4   0   2       28.18       22.97     12.06 o 
   6   0   2       25.96        6.37     25.16 o 
  -6   1   2       20.18       14.80     11.61 o 
  -5   1   2        0.84        8.20     10.87 o 
  -4   1   2       20.52       16.57      4.39 o 
  -3   1   2      185.68      185.30     11.29 o 
  -2   1   2       12.22        5.96      3.75 o 
  -1   1   2      135.98      118.49      5.78 o 
   0   1   2       35.00       28.77      2.81 o 
   1   1   2      106.45       84.46      6.43 o 
   2   1   2     1221.37     1160.34     27.17 o 
   3   1   2       24.43       18.03      5.19 o 
   4   1   2        2.05        0.00      7.37 o 
   5   1   2        8.40       17.93     10.80 o 
   6   1   2        0.01        0.00     12.07 o 
  -6   2   2       10.35        5.88     11.19 o 
  -5   2   2       12.05        7.52      9.09 o 
  -4   2   2      128.10      149.24     12.54 o 
  -3   2   2       36.70       45.33      7.26 o 
  -2   2   2       91.40       79.11      9.61 o 
  -1   2   2      294.06      249.68     10.61 o 
   0   2   2      849.20      769.15     22.13 o 
   1   2   2     5791.07     5754.36    130.86 o 
   2   2   2       11.46        8.89      2.89 o 
   3   2   2       58.73       45.82      4.81 o 
   4   2   2       23.65       13.95     13.54 o 
   5   2   2        3.38        0.00      9.51 o 
   6   2   2       11.19        2.32     11.99 o 
  -6   3   2       59.36       56.11     13.33 o 
  -5   3   2        5.55        0.00      8.19 o 
  -4   3   2      198.30      209.22     11.68 o 
  -3   3   2      553.47      542.83     20.81 o 
  -2   3   2       80.60       68.49      6.81 o 
  -1   3   2     1766.99     1653.53     42.02 o 
   0   3   2     5785.37     6093.13    163.70 o 
   1   3   2    13223.34    13784.57    310.22 o 
   2   3   2      551.56      518.78     16.21 o 
   3   3   2       81.99       83.54      8.03 o 
   4   3   2      105.67      116.71     19.35 o 
   5   3   2       10.32       11.69     10.87 o 
  -6   4   2       22.76       10.80     11.08 o 
  -5   4   2        1.27        0.00      8.17 o 
  -4   4   2       32.30       29.95      5.83 o 
  -3   4   2      392.74      341.64     15.43 o 
  -2   4   2      458.89      448.52     18.59 o 
  -1   4   2     1434.61     1406.41     36.51 o 
   0   4   2        0.53        0.00      2.93 o 
   1   4   2      759.09      745.43     19.75 o 
   2   4   2      128.31      161.58      7.74 o 
   3   4   2      338.77      356.76     16.92 o 
   4   4   2      397.45      400.90     25.37 o 
   5   4   2        8.55       11.72      9.86 o 
  -5   5   2       40.64       47.87     10.05 o 
  -4   5   2       54.13       68.05      8.57 o 
  -3   5   2      336.42      343.63     15.71 o 
  -2   5   2        8.74        5.27      3.45 o 
  -1   5   2        2.08        0.58      3.29 o 
   0   5   2       61.08       49.77      4.33 o 
   1   5   2     2891.72     3037.21     84.03 o 
   2   5   2        0.00        0.00      3.18 o 
   3   5   2       12.32        9.65      4.28 o 
   4   5   2       26.53       33.66     12.56 o 
   5   5   2      268.98      305.95     33.07 o 
  -5   6   2        1.04        6.47     11.47 o 
  -4   6   2        0.12        0.00      5.05 o 
  -3   6   2       50.41       40.91      7.14 o 
  -2   6   2      226.62      214.94     10.26 o 
  -1   6   2       17.66       20.02      4.96 o 
   0   6   2     1047.33     1074.38     29.40 o 
   1   6   2        7.01        3.30      4.70 o 
   2   6   2      625.57      634.30     18.60 o 
   3   6   2       66.81       91.41      7.92 o 
   4   6   2        7.42       16.95      8.16 o 
   5   6   2        0.76        3.36     16.94 o 
  -5   7   2        4.19        0.00     15.59 o 
  -4   7   2        0.34        9.95      5.63 o 
  -3   7   2       23.65       20.32      5.30 o 
  -2   7   2      104.51      106.62      9.36 o 
  -1   7   2     2152.22     2254.07     64.29 o 
   0   7   2      448.32      451.78     14.97 o 
   1   7   2       10.56        0.30      4.90 o 
   2   7   2     1242.08     1226.27     32.26 o 
   3   7   2       20.82       17.85      5.86 o 
   4   7   2        7.76       25.29     10.93 o 
   5   7   2        4.81        2.33     17.74 o 
  -5   8   2       26.02       26.09     18.16 o 
  -4   8   2        4.27       10.36      8.52 o 
  -3   8   2       30.58       31.94      5.92 o 
  -2   8   2        1.42        0.00      4.07 o 
  -1   8   2       89.60       92.82      6.78 o 
   0   8   2      110.06      140.76      7.79 o 
   1   8   2     1318.06     1446.29     49.23 o 
   2   8   2      756.61      784.10     25.04 o 
   3   8   2      126.33      111.06      9.30 o 
   4   8   2        0.08        0.00     10.34 o 
   5   8   2        0.14        0.00     54.05 o 
  -5   9   2        2.52       21.16     18.59 o 
  -4   9   2      101.43      118.63     15.18 o 
  -3   9   2        4.30        0.12      8.79 o 
  -2   9   2      104.35      101.40      8.30 o 
  -1   9   2       55.34       49.75      7.10 o 
   0   9   2       23.71       17.37      4.37 o 
   1   9   2        4.49        0.00      7.03 o 
   2   9   2      204.85      233.08     24.24 o 
   3   9   2        6.86        0.27      6.55 o 
   4   9   2       64.35       36.72     19.81 o 
   5   9   2       15.82       28.26     20.14 o 
  -5  10   2       24.36       30.86     21.10 o 
  -4  10   2        8.37       24.08     10.57 o 
  -3  10   2       10.41        1.27     13.55 o 
  -2  10   2       24.95       21.98      5.87 o 
  -1  10   2      187.48      197.86     11.13 o 
   0  10   2        0.01        0.00      3.74 o 
   1  10   2       13.59        4.94      6.17 o 
   2  10   2        6.77        0.00      6.24 o 
   3  10   2      342.48      355.20     28.22 o 
   4  10   2        1.54       10.03     11.74 o 
   5  10   2        3.22        6.77     19.54 o 
  -5  11   2        1.06        6.88     15.47 o 
  -4  11   2       58.29       59.54     13.74 o 
  -3  11   2        7.50        0.45      7.37 o 
  -2  11   2      289.54      337.44     32.63 o 
  -1  11   2        4.03        0.00      4.53 o 
   0  11   2        6.23        5.77      4.53 o 
   1  11   2        4.47        0.00      6.25 o 
   2  11   2       22.53       18.24      8.14 o 
   3  11   2       48.96       45.90      9.93 o 
   4  11   2       52.19       51.68     15.33 o 
   5  11   2       10.72        0.00     25.16 o 
  -5  12   2        2.57        0.00     13.36 o 
  -4  12   2       92.90      129.40     28.82 o 
  -3  12   2       14.11       11.70     11.25 o 
  -2  12   2      132.76      131.32     13.37 o 
  -1  12   2       24.87       31.08     10.33 o 
   0  12   2        1.25        2.33      4.82 o 
   1  12   2       14.99       11.51      7.10 o 
   2  12   2       38.95       18.18      8.58 o 
   3  12   2        0.74        0.00      8.57 o 
   4  12   2        0.23       24.39     13.36 o 
  -4  13   2        2.91        0.00      8.76 o 
  -3  13   2        7.55       19.61      9.45 o 
  -2  13   2        4.80        9.40      8.10 o 
  -1  13   2      442.13      475.93     24.36 o 
   0  13   2        4.25        0.00      6.90 o 
   1  13   2      148.43      136.74     16.69 o 
   2  13   2       60.26       49.30     12.61 o 
   3  13   2        3.33        0.00      8.37 o 
   4  13   2       40.16       23.63     22.79 o 
  -4  14   2        1.32        0.00     13.12 o 
  -3  14   2       59.46       36.53     12.18 o 
  -2  14   2     1023.13      942.77     41.45 o 
  -1  14   2      142.88      138.42     15.49 o 
   0  14   2      745.98      733.04     44.46 o 
   1  14   2       32.23       40.28     13.63 o 
   2  14   2      142.38      134.06     14.92 o 
   3  14   2      122.18      140.77     22.59 o 
   4  14   2       36.74       38.74     17.35 o 
  -4  15   2        1.69        1.73     10.50 o 
  -3  15   2        2.08        0.00      9.28 o 
  -2  15   2      335.07      350.72     22.95 o 
  -1  15   2      135.73      133.58     20.54 o 
   0  15   2     1323.80     1417.21    156.69 o 
   1  15   2      501.94      482.87     29.13 o 
   2  15   2        7.80        1.84      9.72 o 
   3  15   2       10.74        0.20      9.84 o 
   4  15   2        4.43        0.00     12.79 o 
  -4  16   2        8.80       21.24     27.58 o 
  -3  16   2        0.04        8.43     10.15 o 
  -2  16   2        5.23        0.00     10.89 o 
  -1  16   2        0.39        0.00     11.47 o 
   0  16   2       40.41       37.47     13.75 o 
   1  16   2        0.01        8.69     12.01 o 
   2  16   2       39.28       52.06     12.95 o 
   3  16   2        1.27       11.93     12.95 o 
  -3  17   2       15.47        8.61     11.31 o 
  -2  17   2       17.54       15.36     13.49 o 
  -1  17   2        0.18       12.51     12.76 o 
   0  17   2       85.44       89.61     18.68 o 
   1  17   2        0.01       26.67     14.08 o 
   2  17   2       56.43       66.94     15.00 o 
   3  17   2       18.37       27.39     13.20 o 
  -3  18   2       28.17       21.42     16.06 o 
  -2  18   2       19.95       16.23     14.93 o 
  -1  18   2       14.68        0.00     12.93 o 
   0  18   2        1.35        0.00     32.30 o 
   1  18   2       30.32       51.19     17.69 o 
   2  18   2        4.56        0.00     13.08 o 
   3  18   2        1.34       18.89     13.46 o 
  -2  19   2        2.31        0.00     13.59 o 
  -1  19   2        0.00        0.00     13.47 o 
   0  19   2        0.16       11.32     13.29 o 
   1  19   2        1.56        0.00     14.45 o 
   2  19   2        4.15        3.37     14.45 o 
  -2  20   2        9.52       11.44     15.94 o 
  -1  20   2        3.40       24.56     16.06 o 
   0  20   2        3.18        0.00     12.17 o 
   1  20   2        0.70        0.00     12.85 o 
   0  21   2       47.71       73.02     21.00 o 
  -5   0   3      181.58      240.57     25.79 o 
  -3   0   3      848.62      884.79     36.18 o 
  -1   0   3    30017.63    33544.37   1175.04 o 
   1   0   3     2695.80     2564.45     91.51 o 
   3   0   3      584.89      577.82     28.55 o 
   5   0   3       20.31        0.00     13.98 o 
  -6   1   3        2.17        0.00     10.53 o 
  -5   1   3        2.76        6.96      8.87 o 
  -4   1   3      149.35      154.90      8.46 o 
  -3   1   3       23.26       21.02      4.03 o 
  -2   1   3      448.82      416.80     14.93 o 
  -1   1   3     8591.30     8331.27    203.96 o 
   0   1   3       24.01       32.03      2.75 o 
   1   1   3      196.69      191.37      8.32 o 
   2   1   3       86.19       82.34      5.54 o 
   3   1   3      323.84      308.37     12.62 o 
   4   1   3       72.99       79.12     11.93 o 
   5   1   3        0.82        4.08     10.68 o 
  -6   2   3        0.45       13.08     11.49 o 
  -5   2   3       57.47       50.32     10.89 o 
  -4   2   3        0.13        0.00      3.78 o 
  -3   2   3        2.22        3.28      4.97 o 
  -2   2   3       69.76       64.25      6.56 o 
  -1   2   3      552.54      495.24     18.13 o 
   0   2   3     2430.68     2359.77     54.43 o 
   1   2   3     2388.92     2198.48     56.03 o 
   2   2   3      481.86      500.72     16.20 o 
   3   2   3      392.49      340.18     14.62 o 
   4   2   3       27.30       29.23      9.39 o 
   5   2   3      178.26      156.67     21.93 o 
  -6   3   3       22.45       43.22     12.39 o 
  -5   3   3        0.10       11.52      8.46 o 
  -4   3   3       13.78       14.96      7.27 o 
  -3   3   3      455.45      469.88     21.06 o 
  -2   3   3      102.30      121.89      8.70 o 
  -1   3   3      218.68      170.72      8.27 o 
   0   3   3     2127.58     2148.66     50.16 o 
   1   3   3      114.57      122.99      6.38 o 
   2   3   3        0.00        1.74      2.49 o 
   3   3   3       31.90       58.19      4.63 o 
   4   3   3       62.98       57.12     12.98 o 
   5   3   3       13.30        0.73      9.72 o 
  -6   4   3       38.87       39.10     12.26 o 
  -5   4   3      131.61      124.39     12.88 o 
  -4   4   3       28.71       17.74     10.45 o 
  -3   4   3       42.29       42.96      7.47 o 
  -2   4   3      185.87      206.09     17.67 o 
  -1   4   3      493.11      455.98     14.87 o 
   0   4   3        2.68        0.00      5.08 o 
   1   4   3     3502.22     3547.69     82.48 o 
   2   4   3     1605.85     1550.72     38.56 o 
   3   4   3       55.49       48.77      5.14 o 
   4   4   3      196.01      186.43     15.96 o 
   5   4   3       18.70       14.67     10.83 o 
  -5   5   3      104.21       86.88     16.98 o 
  -4   5   3      218.92      211.37     15.33 o 
  -3   5   3       27.13       43.85      7.28 o 
  -2   5   3        4.24        0.15      4.21 o 
  -1   5   3      202.68      214.28      8.83 o 
   0   5   3       68.51       79.23      5.32 o 
   1   5   3     1111.39     1178.70     29.95 o 
   2   5   3      725.88      766.00     20.07 o 
   3   5   3      255.50      266.41     12.48 o 
   4   5   3       12.12       14.82     11.22 o 
   5   5   3        2.43        0.49     13.40 o 
  -5   6   3       62.28       20.89     18.24 o 
  -4   6   3      107.83      102.87      9.69 o 
  -3   6   3      204.87      213.84     13.83 o 
  -2   6   3     1010.55      988.80     31.03 o 
  -1   6   3       13.55        9.00      3.82 o 
   0   6   3      295.57      278.52     13.59 o 
   1   6   3      757.27      819.20     24.54 o 
   2   6   3     1024.02     1024.87     27.53 o 
   3   6   3       84.81      131.83      9.26 o 
   4   6   3       81.34       61.71     14.77 o 
   5   6   3        3.48       11.25     18.50 o 
  -5   7   3       14.05        0.00     31.00 o 
  -4   7   3       32.31       53.04     13.77 o 
  -3   7   3       18.66       23.14      5.53 o 
  -2   7   3     1960.72     1992.48     58.11 o 
  -1   7   3      205.32      209.65     10.45 o 
   0   7   3        0.17        3.63      3.02 o 
   1   7   3       46.08       66.39      7.38 o 
   2   7   3      112.00      132.20      9.37 o 
   3   7   3        9.61        9.55      5.45 o 
   4   7   3        0.01        0.00     12.99 o 
   5   7   3        0.04       22.52     23.53 o 
  -5   8   3       91.88       75.68     21.69 o 
  -4   8   3        0.14        3.85      5.63 o 
  -3   8   3       23.09       18.14      5.64 o 
  -2   8   3      174.37      195.81     10.82 o 
  -1   8   3        0.53        4.25      4.29 o 
   0   8   3        5.26        2.73      3.54 o 
   1   8   3      626.27      647.60     25.77 o 
   2   8   3      353.76      330.63     12.66 o 
   3   8   3      115.91      108.85     10.80 o 
   4   8   3       58.21       69.01     21.52 o 
   5   8   3       24.96        2.35     20.17 o 
  -5   9   3        0.73        0.00     15.92 o 
  -4   9   3       54.62       55.79     11.93 o 
  -3   9   3       83.63      104.81      9.36 o 
  -2   9   3      229.78      231.50     12.44 o 
  -1   9   3      755.74      765.94     26.22 o 
   0   9   3        9.74        8.54      3.97 o 
   1   9   3       19.08       26.41      6.92 o 
   2   9   3      253.92      275.07     14.94 o 
   3   9   3       83.04       97.13     11.18 o 
   4   9   3        0.20        0.00     10.13 o 
   5   9   3        8.76       32.27     27.11 o 
  -5  10   3        9.97        0.00     17.67 o 
  -4  10   3       46.90       53.77     12.95 o 
  -3  10   3      221.22      240.61     41.63 o 
  -2  10   3       91.28       85.57      9.62 o 
  -1  10   3       16.96       18.59      5.40 o 
   0  10   3        1.40        3.14      3.97 o 
   1  10   3       12.30       19.20      7.18 o 
   2  10   3       88.33       84.63      9.64 o 
   3  10   3      932.69     1045.91     40.89 o 
   4  10   3      136.32      149.15     21.84 o 
   5  10   3        0.61       22.79     30.35 o 
  -5  11   3       69.28       51.82     23.46 o 
  -4  11   3       40.16       33.63     16.27 o 
  -3  11   3        0.08        2.31      8.00 o 
  -2  11   3       35.54       52.16      9.49 o 
  -1  11   3      237.87      233.35     12.97 o 
   0  11   3      271.62      296.49     13.07 o 
   1  11   3       82.81       95.62     12.51 o 
   2  11   3        8.58        8.73      9.50 o 
   3  11   3       51.82       67.81     10.97 o 
   4  11   3        0.05        0.00     12.45 o 
   5  11   3        1.16        0.00     20.56 o 
  -5  12   3       11.26        5.76     14.99 o 
  -4  12   3        9.49        5.55      8.64 o 
  -3  12   3        3.86       18.78      8.63 o 
  -2  12   3       19.99       18.09      9.12 o 
  -1  12   3       22.10       13.97      5.86 o 
   0  12   3      197.93      206.36     11.98 o 
   1  12   3       57.47       65.17     10.30 o 
   2  12   3      285.34      302.54     22.36 o 
   3  12   3       68.84       94.71     21.91 o 
   4  12   3       20.86       12.68     13.34 o 
  -4  13   3       14.06       12.31     10.07 o 
  -3  13   3       13.91        9.36      9.06 o 
  -2  13   3        2.19        4.11      7.77 o 
  -1  13   3      238.70      235.05     16.89 o 
   0  13   3       69.01      100.40     25.35 o 
   1  13   3      107.91      110.85     13.90 o 
   2  13   3       72.84       60.19     11.08 o 
   3  13   3        3.77       11.24      9.30 o 
   4  13   3       55.50       38.38     16.07 o 
  -4  14   3        2.08        0.00      9.37 o 
  -3  14   3        1.71        2.11      8.73 o 
  -2  14   3        5.55        3.14      7.94 o 
  -1  14   3       49.72       59.79     11.89 o 
   0  14   3       14.45       12.46      8.48 o 
   1  14   3      325.01      279.53     21.12 o 
   2  14   3       36.10       25.93     11.15 o 
   3  14   3       16.22        9.60     14.20 o 
   4  14   3        0.13        0.00     13.86 o 
  -4  15   3        5.26        1.87     10.59 o 
  -3  15   3        3.64       19.69     10.58 o 
  -2  15   3        8.83        0.00      8.45 o 
  -1  15   3      223.87      235.90     32.80 o 
   0  15   3        4.12        9.42     11.81 o 
   1  15   3       85.85       85.24     13.58 o 
   2  15   3      116.74       80.62     14.35 o 
   3  15   3        5.22        0.00     13.96 o 
   4  15   3        8.76       19.28     15.79 o 
  -4  16   3       19.57       23.72     12.35 o 
  -3  16   3        3.45        0.00      8.94 o 
  -2  16   3        0.04        4.98     13.90 o 
  -1  16   3      576.83      498.03     38.01 o 
   0  16   3        0.37        0.00     10.78 o 
   1  16   3      101.20       92.84     14.96 o 
   2  16   3       17.62        0.00     10.42 o 
   3  16   3        0.18        4.92     30.68 o 
  -3  17   3       38.61       30.29     14.10 o 
  -2  17   3       79.77       83.60     18.30 o 
  -1  17   3       21.80       25.00     13.77 o 
   0  17   3      117.63      167.15     23.07 o 
   1  17   3      114.20      165.92     22.94 o 
   2  17   3       44.12       26.30     12.56 o 
   3  17   3        0.68        1.71     15.66 o 
  -3  18   3       23.01        3.35     58.11 o 
  -2  18   3       75.79       95.16     45.45 o 
  -1  18   3       89.22      108.31     25.97 o 
   0  18   3        3.83        0.00     22.40 o 
   1  18   3        9.66        5.08     31.65 o 
   2  18   3       13.20       12.48     23.70 o 
   3  18   3        3.84       31.65     22.24 o 
  -2  19   3       26.25       20.99     15.46 o 
  -1  19   3        2.63        2.06     13.41 o 
   0  19   3       34.78       44.03     17.87 o 
   1  19   3        0.03        5.81     13.64 o 
   2  19   3        5.19        0.00     18.02 o 
  -2  20   3        5.50        0.00     12.70 o 
  -1  20   3      205.08      239.59     66.24 o 
   0  20   3        0.45        0.00     16.88 o 
   1  20   3        8.10        0.00     14.28 o 
   0  21   3       42.39       62.32     19.17 o 
  -6   0   4        2.71        5.10     27.59 o 
  -4   0   4       63.02       82.44      8.65 o 
  -2   0   4     3250.19     3000.01    107.24 o 
   0   0   4    37510.21    39680.77   1363.70 o 
   2   0   4      464.16      467.27     29.58 o 
   4   0   4        5.06       11.92     15.74 o 
  -6   1   4       27.12       44.87     20.29 o 
  -5   1   4       14.09       12.12      9.05 o 
  -4   1   4       81.72       74.11      6.43 o 
  -3   1   4      593.83      602.13     21.55 o 
  -2   1   4     1669.00     1516.41     44.44 o 
  -1   1   4    11287.11    10778.33    263.07 o 
   0   1   4     5658.35     5505.12    125.25 o 
   1   1   4     5038.67     4859.54    104.19 o 
   2   1   4        0.03        1.97      3.37 o 
   3   1   4        1.16        0.00      6.42 o 
   4   1   4      145.13      129.76     13.73 o 
   5   1   4        7.12        0.00      9.79 o 
  -6   2   4       10.31       35.58     11.73 o 
  -5   2   4        0.07        8.54      6.85 o 
  -4   2   4       64.42       51.88      9.33 o 
  -3   2   4        7.10        0.00      4.67 o 
  -2   2   4       66.93       71.58      6.75 o 
  -1   2   4      455.55      383.87     11.18 o 
   0   2   4      803.03      847.97     23.16 o 
   1   2   4      730.02      674.00     19.71 o 
   2   2   4       35.04       44.09      5.23 o 
   3   2   4      174.87      162.21     12.19 o 
   4   2   4      115.08       96.74     18.09 o 
   5   2   4        6.23        2.75     10.04 o 
  -6   3   4        5.05        0.00      9.99 o 
  -5   3   4       48.88       42.08     10.53 o 
  -4   3   4       64.00       75.52     14.15 o 
  -3   3   4       25.04       28.09      7.78 o 
  -2   3   4        0.07        0.00      3.79 o 
  -1   3   4       70.74       71.20      8.21 o 
   0   3   4     1688.51     1750.67     41.72 o 
   1   3   4     1735.83     1696.29     41.04 o 
   2   3   4      584.54      605.01     17.99 o 
   3   3   4       41.55       44.07      7.08 o 
   4   3   4       82.38       75.41     12.43 o 
   5   3   4       30.66       23.76     15.65 o 
  -6   4   4       23.45       21.34     15.49 o 
  -5   4   4       25.21        6.79      8.68 o 
  -4   4   4      255.29      237.59     31.79 o 
  -3   4   4       33.24       21.04      8.58 o 
  -2   4   4       12.27       10.00      4.42 o 
  -1   4   4      510.95      524.36     15.82 o 
   0   4   4       59.41       63.99      5.13 o 
   1   4   4     2727.63     2608.87     61.79 o 
   2   4   4      100.03       90.54      6.42 o 
   3   4   4        2.25        0.00      5.32 o 
   4   4   4       45.80       49.54     11.11 o 
   5   4   4       60.71       72.83     14.02 o 
  -5   5   4       20.74       15.98     12.36 o 
  -4   5   4        6.60        4.37      5.90 o 
  -3   5   4       89.50       99.71     10.17 o 
  -2   5   4       23.15       27.99      3.85 o 
  -1   5   4      207.10      232.10      9.54 o 
   0   5   4       90.77      117.38     10.05 o 
   1   5   4        0.07        0.75      3.85 o 
   2   5   4      512.79      509.24     14.97 o 
   3   5   4        5.16        0.00      8.62 o 
   4   5   4       29.18       31.04     18.72 o 
   5   5   4        1.85        0.00     15.53 o 
  -5   6   4       14.00        7.38      9.29 o 
  -4   6   4      238.83      324.18     37.45 o 
  -3   6   4      548.19      601.26     25.28 o 
  -2   6   4      516.94      554.45     17.50 o 
  -1   6   4        2.24        0.76      3.62 o 
   0   6   4     1445.39     1452.04     38.95 o 
   1   6   4        4.31       10.89      3.80 o 
   2   6   4     1266.60     1277.04     31.39 o 
   3   6   4      125.87      135.17     15.14 o 
   4   6   4       53.39       29.92     12.78 o 
   5   6   4       14.46       24.87     20.70 o 
  -5   7   4        0.24        0.00     14.79 o 
  -4   7   4       11.03       16.77      6.99 o 
  -3   7   4      350.33      344.12     20.88 o 
  -2   7   4       79.69       93.02      7.94 o 
  -1   7   4        7.61        0.82      3.82 o 
   0   7   4      344.65      325.48     14.53 o 
   1   7   4     1277.23     1401.36     35.82 o 
   2   7   4      224.39      224.69      9.71 o 
   3   7   4       20.20       30.20      8.95 o 
   4   7   4        8.10        8.49     32.30 o 
   5   7   4       19.22       42.58     22.49 o 
  -5   8   4       11.63       10.23     16.30 o 
  -4   8   4        6.51        8.87      5.88 o 
  -3   8   4        9.48       10.10      5.40 o 
  -2   8   4       22.83       23.25      5.66 o 
  -1   8   4     1637.30     1667.34     45.31 o 
   0   8   4      103.93      143.20      7.71 o 
   1   8   4        7.25        9.42      4.69 o 
   2   8   4      910.81      915.78     28.02 o 
   3   8   4        0.53        8.06      9.09 o 
   4   8   4      137.84      238.51     33.61 o 
   5   8   4       13.19       15.05     19.92 o 
  -5   9   4       54.90       14.95     17.83 o 
  -4   9   4      107.88      133.44     19.36 o 
  -3   9   4      241.20      256.71     13.91 o 
  -2   9   4      142.55      149.78     10.13 o 
  -1   9   4      180.49      213.76     19.41 o 
   0   9   4     1323.25     1402.70     36.37 o 
   1   9   4        9.10       12.32      6.32 o 
   2   9   4       30.97       33.54      7.17 o 
   3   9   4      910.23      919.37     44.64 o 
   4   9   4       15.48       30.84     18.59 o 
   5   9   4        8.99        0.00     19.49 o 
  -5  10   4       10.17       16.07     19.13 o 
  -4  10   4       19.75       29.68     14.35 o 
  -3  10   4       21.39       20.99      9.78 o 
  -2  10   4       11.60       14.22      6.74 o 
  -1  10   4      139.20      156.45     11.74 o 
   0  10   4      168.00      191.98      9.78 o 
   1  10   4        2.83       16.31      6.85 o 
   2  10   4        6.77        3.07      6.06 o 
   3  10   4      377.73      484.66     58.88 o 
   4  10   4       71.21       63.85     22.05 o 
   5  10   4        2.76        0.00     21.11 o 
  -5  11   4        3.72        0.00     26.62 o 
  -4  11   4       58.78      101.96     16.38 o 
  -3  11   4       14.70       24.01     10.04 o 
  -2  11   4       56.25       53.11      8.82 o 
  -1  11   4      338.13      350.05     16.51 o 
   0  11   4      380.93      379.96     15.08 o 
   1  11   4       38.69       25.61      9.28 o 
   2  11   4      179.98      206.16     20.95 o 
   3  11   4      220.17      199.70     20.89 o 
   4  11   4       37.43       31.13     20.20 o 
   5  11   4        0.53        3.51     29.38 o 
  -5  12   4        0.83        1.64     19.26 o 
  -4  12   4        3.89        0.00     10.15 o 
  -3  12   4       16.98        1.63     10.64 o 
  -2  12   4      490.50      479.85     25.23 o 
  -1  12   4      238.08      231.94     13.71 o 
   0  12   4      416.97      432.49     18.05 o 
   1  12   4        7.73       15.90      8.02 o 
   2  12   4       14.51       13.05      8.44 o 
   3  12   4       22.31       24.70     12.63 o 
   4  12   4        1.56        0.00     17.94 o 
  -4  13   4       20.79       16.90     10.63 o 
  -3  13   4        0.26        0.00      7.70 o 
  -2  13   4       61.53       44.47     12.23 o 
  -1  13   4      207.31      185.77     22.78 o 
   0  13   4      277.26      303.50     20.93 o 
   1  13   4      160.23      186.19     17.34 o 
   2  13   4      162.88      136.26     14.23 o 
   3  13   4        3.33        0.28     11.43 o 
   4  13   4       16.02       22.09     15.68 o 
  -4  14   4        3.23        0.00     10.10 o 
  -3  14   4        2.76        3.78      9.23 o 
  -2  14   4        0.06        0.00      7.95 o 
  -1  14   4       26.07       30.76     10.04 o 
   0  14   4       33.18       58.42     11.38 o 
   1  14   4        5.44        0.00      7.69 o 
   2  14   4       11.18        0.00      9.04 o 
   3  14   4        3.99        1.47     12.35 o 
   4  14   4        3.28        0.00     24.53 o 
  -4  15   4       16.83        0.00     10.67 o 
  -3  15   4       68.03       86.08     14.34 o 
  -2  15   4        0.61        6.46      8.75 o 
  -1  15   4       71.44       64.68     20.62 o 
   0  15   4      408.65      443.68     34.56 o 
   1  15   4       42.11       45.12     16.38 o 
   2  15   4        3.14        0.00      9.77 o 
   3  15   4        4.24        8.08     19.48 o 
   4  15   4       14.99       24.26     19.14 o 
  -4  16   4        1.64        9.45     12.13 o 
  -3  16   4        2.28        1.21     10.66 o 
  -2  16   4        5.90        0.00     12.01 o 
  -1  16   4        0.08        0.00     11.12 o 
   0  16   4       45.95       80.32     17.64 o 
   1  16   4       12.11       21.07     10.65 o 
   2  16   4       70.57       49.34     19.13 o 
   3  16   4        3.16        4.36     28.89 o 
  -3  17   4        4.39        0.00     11.29 o 
  -2  17   4       13.03        0.00     12.32 o 
  -1  17   4       78.93       63.82     17.56 o 
   0  17   4       39.40       40.17     14.92 o 
   1  17   4        0.23        0.00     11.70 o 
   2  17   4        1.02       21.13     12.05 o 
   3  17   4       12.54       13.62     15.76 o 
  -3  18   4        0.13       10.20     18.67 o 
  -2  18   4       27.34       12.94     13.55 o 
  -1  18   4        5.70        8.41     13.57 o 
   0  18   4       32.96       18.64     14.56 o 
   1  18   4       26.14        7.19     21.26 o 
   2  18   4        2.23        0.00     12.71 o 
  -2  19   4        1.23        0.00     12.51 o 
  -1  19   4       19.60       10.08     14.46 o 
   0  19   4       26.38       37.01     16.44 o 
   1  19   4       30.48       15.99     15.16 o 
   2  19   4       38.30        8.17     19.48 o 
  -1  20   4        9.79       14.61     14.96 o 
   0  20   4        7.75        7.11     14.46 o 
   1  20   4       28.66       31.65     16.61 o 
  -5   0   5       23.17       20.25     12.88 o 
  -3   0   5       66.06       96.17      9.43 o 
  -1   0   5     6825.19     6026.88    210.17 o 
   1   0   5      533.60      488.80     18.30 o 
   3   0   5      136.48       84.07     34.10 o 
   5   0   5        4.48        5.19     16.72 o 
  -6   1   5        1.24        7.36     10.93 o 
  -5   1   5       53.22       50.26     13.01 o 
  -4   1   5        8.71        5.59      4.37 o 
  -3   1   5      227.80      216.21     11.29 o 
  -2   1   5       31.29       35.60      3.92 o 
  -1   1   5     1789.65     1630.79     46.38 o 
   0   1   5      560.81      502.21     14.05 o 
   1   1   5      262.26      287.01      9.42 o 
   2   1   5      904.30      949.30     39.33 o 
   3   1   5        2.02        1.85      6.85 o 
   4   1   5       26.49       11.14      8.92 o 
   5   1   5       22.51       16.64     12.23 o 
  -6   2   5       11.42        0.00     10.77 o 
  -5   2   5       46.16       37.29      8.70 o 
  -4   2   5       10.48        8.10      7.33 o 
  -3   2   5        1.55        3.59      5.42 o 
  -2   2   5      109.31      103.90      7.60 o 
  -1   2   5      154.50      174.98     10.74 o 
   0   2   5     2764.01     2700.28     63.10 o 
   1   2   5     1032.21      955.21     24.86 o 
   2   2   5      632.10      609.01     19.59 o 
   3   2   5      108.22      114.08     14.39 o 
   4   2   5       15.91       16.90      9.35 o 
   5   2   5        3.42        0.00     10.63 o 
  -6   3   5        6.15        1.22     14.65 o 
  -5   3   5       16.73        1.10      7.93 o 
  -4   3   5      147.85      161.34     13.63 o 
  -3   3   5       68.72       75.10      7.66 o 
  -2   3   5        7.22        8.58      6.05 o 
  -1   3   5      486.98      408.51     17.43 o 
   0   3   5      676.50      673.02     18.21 o 
   1   3   5      362.29      344.75     11.87 o 
   2   3   5     1376.36     1371.88     38.39 o 
   3   3   5       16.47       12.00      7.51 o 
   4   3   5       16.30       18.36      9.85 o 
   5   3   5        0.99       12.37     11.02 o 
  -6   4   5        3.79        7.37     10.90 o 
  -5   4   5       65.67       68.84     11.66 o 
  -4   4   5      157.91      206.99     20.57 o 
  -3   4   5      187.79      185.15     12.40 o 
  -2   4   5      372.29      364.04     13.89 o 
  -1   4   5        5.13        7.71      3.19 o 
   0   4   5       18.02       24.73      3.96 o 
   1   4   5      975.77      923.62     24.64 o 
   2   4   5      436.55      424.78     17.02 o 
   3   4   5      182.93      177.79     22.08 o 
   4   4   5       12.43        0.00      8.69 o 
   5   4   5        3.73       14.38     14.07 o 
  -5   5   5       19.05       22.61      8.01 o 
  -4   5   5        2.00        9.85      6.73 o 
  -3   5   5      329.34      344.46     19.83 o 
  -2   5   5       39.78       43.61      5.22 o 
  -1   5   5        2.10        0.00      3.54 o 
   0   5   5      795.62      861.33     22.98 o 
   1   5   5      146.55      126.06      6.64 o 
   2   5   5        0.01        1.25      3.35 o 
   3   5   5      601.46      626.26     27.71 o 
   4   5   5      285.52      380.67     36.95 o 
   5   5   5       16.50        0.00     16.38 o 
  -5   6   5        3.71        0.70     15.51 o 
  -4   6   5       14.25        8.21      7.31 o 
  -3   6   5       46.36       40.39      7.73 o 
  -2   6   5       24.77       20.53      4.29 o 
  -1   6   5      384.18      387.37     13.82 o 
   0   6   5      493.74      499.55     15.30 o 
   1   6   5     2432.92     2459.89     55.59 o 
   2   6   5      184.30      190.51     10.51 o 
   3   6   5      315.56      299.08     18.05 o 
   4   6   5      138.75      124.36     18.18 o 
   5   6   5        5.11        0.00     18.24 o 
  -5   7   5       50.89       78.89     14.30 o 
  -4   7   5       94.86       88.00     13.88 o 
  -3   7   5       77.95       77.93     12.95 o 
  -2   7   5      543.27      498.42     17.06 o 
  -1   7   5      113.26      109.81      7.41 o 
   0   7   5        0.01        2.10      3.97 o 
   1   7   5        0.00        0.00      3.33 o 
   2   7   5       65.60       72.57      6.63 o 
   3   7   5       12.60       12.07      7.70 o 
   4   7   5        9.59       13.52     16.17 o 
   5   7   5        0.00        7.85     18.02 o 
  -5   8   5       67.30      111.02     17.16 o 
  -4   8   5       16.86       16.57      7.84 o 
  -3   8   5       66.86       65.08      9.89 o 
  -2   8   5      406.44      388.31     15.05 o 
  -1   8   5        1.96        1.74      4.15 o 
   0   8   5      440.00      506.16     17.26 o 
   1   8   5      238.49      246.37      9.82 o 
   2   8   5        2.21        0.00      4.20 o 
   3   8   5      107.36      115.45     23.92 o 
   4   8   5        0.00        0.00     15.43 o 
   5   8   5       10.32       18.98     20.64 o 
  -5   9   5        6.82       10.03     16.84 o 
  -4   9   5       15.89        0.34     12.02 o 
  -3   9   5       17.39        7.81      6.24 o 
  -2   9   5      144.13      169.57     11.18 o 
  -1   9   5        0.33        4.12      4.63 o 
   0   9   5        7.18        2.23      3.86 o 
   1   9   5       84.65       78.07      7.52 o 
   2   9   5       10.34       12.94      6.37 o 
   3   9   5       59.05       51.47     12.73 o 
   4   9   5        9.25        9.08     17.16 o 
   5   9   5        5.32        8.96     20.79 o 
  -5  10   5       93.74      112.81     58.76 o 
  -4  10   5       10.96        6.21      9.62 o 
  -3  10   5        4.52        3.50      6.89 o 
  -2  10   5      127.26      130.69     20.76 o 
  -1  10   5      130.34      128.61     18.37 o 
   0  10   5      107.21      112.00      7.50 o 
   1  10   5       10.65       11.84      6.03 o 
   2  10   5       13.77       14.37      7.24 o 
   3  10   5       45.72       73.83     14.70 o 
   4  10   5        0.96        0.00     15.71 o 
   5  10   5        0.21       11.16     35.22 o 
  -5  11   5       32.71       31.78     20.10 o 
  -4  11   5       13.33       11.50     10.84 o 
  -3  11   5        3.92        0.00      7.56 o 
  -2  11   5       13.68       14.95      7.74 o 
  -1  11   5       36.89       36.70      9.64 o 
   0  11   5        1.46        6.85      4.88 o 
   1  11   5      936.42      931.15     38.55 o 
   2  11   5       16.55       26.61     16.35 o 
   3  11   5       40.31       29.66     12.70 o 
   4  11   5       18.20       10.49     19.13 o 
  -5  12   5       45.44       72.69     26.49 o 
  -4  12   5        5.74       14.78     10.73 o 
  -3  12   5       27.05       37.77     11.44 o 
  -2  12   5       31.41       32.90     11.21 o 
  -1  12   5      295.44      319.51     17.14 o 
   0  12   5        0.01        0.00      7.05 o 
   1  12   5        6.78        0.00      7.93 o 
   2  12   5        0.23        0.00      7.41 o 
   3  12   5       26.84       21.59     12.82 o 
   4  12   5       11.15       22.82     20.28 o 
  -4  13   5        0.43        0.00     10.59 o 
  -3  13   5        1.42        0.00      8.31 o 
  -2  13   5       72.52       75.22     11.78 o 
  -1  13   5      154.46      160.62     12.19 o 
   0  13   5      397.48      387.56     24.65 o 
   1  13   5      129.57      101.28     14.04 o 
   2  13   5       35.81       41.54     16.68 o 
   3  13   5      183.19      218.62     24.21 o 
   4  13   5      101.93      100.05     28.67 o 
  -4  14   5        2.32        9.71     17.76 o 
  -3  14   5      383.71      385.58     26.77 o 
  -2  14   5       52.26       44.31     10.83 o 
  -1  14   5       17.53       17.37     11.94 o 
   0  14   5        6.94        7.44      9.10 o 
   1  14   5      358.95      341.54     23.94 o 
   2  14   5        3.97        0.00      8.59 o 
   3  14   5        0.23        6.17     14.00 o 
   4  14   5        0.11       25.64     22.49 o 
  -4  15   5       17.15        3.72     15.65 o 
  -3  15   5       11.22        9.55     11.25 o 
  -2  15   5        5.89        2.92      9.20 o 
  -1  15   5      303.45      308.12     78.92 o 
   0  15   5      125.17      137.09     29.55 o 
   1  15   5       20.97       27.52     11.09 o 
   2  15   5        0.21        0.00      9.48 o 
   3  15   5        0.01        0.00     13.80 o 
  -3  16   5        7.17        8.19     10.68 o 
  -2  16   5        5.72       14.97     13.39 o 
  -1  16   5      343.38      311.37     51.32 o 
   0  16   5       74.55       34.90     15.15 o 
   1  16   5        1.25        0.81     17.18 o 
   2  16   5        1.48        8.24     10.98 o 
   3  16   5       43.45       63.25     20.27 o 
  -3  17   5        3.43        1.37     20.29 o 
  -2  17   5       59.31       65.67     18.35 o 
  -1  17   5        6.74       38.65     15.46 o 
   0  17   5       69.69       73.06     18.30 o 
   1  17   5       53.74       55.16     16.82 o 
   2  17   5        6.25        0.00     11.24 o 
   3  17   5       24.28       26.07     18.21 o 
  -3  18   5        0.36       13.27     15.91 o 
  -2  18   5       15.67       10.82     15.42 o 
  -1  18   5        0.16        5.72     13.29 o 
   0  18   5       12.49       17.64     13.72 o 
   1  18   5        0.76        0.00     12.89 o 
   2  18   5       50.60       57.68     18.72 o 
  -2  19   5        1.45       26.67     16.02 o 
  -1  19   5      120.94      104.70     43.83 o 
   0  19   5       51.72       30.08     20.61 o 
   1  19   5       32.89       76.62     20.06 o 
   2  19   5       12.26        3.97     14.80 o 
  -1  20   5        1.03        2.62     19.15 o 
   0  20   5        0.55        0.00     13.64 o 
   1  20   5       13.18       55.35     21.10 o 
  -6   0   6       20.26       24.78     19.96 o 
  -4   0   6        0.81        0.00      6.36 o 
  -2   0   6      731.56      700.50     28.70 o 
   0   0   6     4316.62     3922.81    138.81 o 
   2   0   6        0.08        0.00      6.11 o 
   4   0   6        4.07       24.43     15.46 o 
  -6   1   6       19.17       21.44     11.75 o 
  -5   1   6        9.67        2.98      6.93 o 
  -4   1   6        3.14        2.69      4.87 o 
  -3   1   6       44.68       40.75      4.70 o 
  -2   1   6     1892.16     1808.31     44.12 o 
  -1   1   6      983.17      842.30     23.55 o 
   0   1   6     1056.34      925.04     25.53 o 
   1   1   6       21.29       32.25      3.22 o 
   2   1   6        0.02        4.10      4.69 o 
   3   1   6        9.11        9.43      7.85 o 
   4   1   6        1.45        6.41      9.09 o 
   5   1   6        0.01        0.00     10.39 o 
  -6   2   6        1.33       13.21      9.23 o 
  -5   2   6        8.97       13.86      9.27 o 
  -4   2   6      131.18      116.81     10.47 o 
  -3   2   6       82.25      100.19      8.07 o 
  -2   2   6      510.06      486.63     14.48 o 
  -1   2   6     1589.27     1568.23     41.24 o 
   0   2   6        8.77        2.35      3.40 o 
   1   2   6      142.25      154.43      7.47 o 
   2   2   6       13.48       15.78      4.40 o 
   3   2   6       47.47       33.68      9.49 o 
   4   2   6       17.62        1.98      8.97 o 
   5   2   6       42.37       49.01     19.44 o 
  -6   3   6       20.47       36.79     12.06 o 
  -5   3   6       18.36        5.98      7.35 o 
  -4   3   6       30.23       15.28      9.96 o 
  -3   3   6       30.67       38.47      7.01 o 
  -2   3   6      673.13      667.16     22.01 o 
  -1   3   6       74.49       76.32      5.55 o 
   0   3   6       41.35       50.85      4.73 o 
   1   3   6     1235.91     1169.49     30.37 o 
   2   3   6       85.04       76.00      6.58 o 
   3   3   6        1.77        8.64     10.87 o 
   4   3   6        4.03        0.00      8.93 o 
   5   3   6        0.00        0.17     11.37 o 
  -5   4   6        0.80        0.00      7.87 o 
  -4   4   6       45.86       49.47      9.02 o 
  -3   4   6      187.92      219.78     20.11 o 
  -2   4   6       96.45       94.32      6.80 o 
  -1   4   6      209.95      193.34      7.93 o 
   0   4   6      130.44      167.99      7.75 o 
   1   4   6     1422.35     1443.33     36.75 o 
   2   4   6      141.33      135.01      8.81 o 
   3   4   6       17.45       25.84     14.49 o 
   4   4   6      241.97      237.08     28.71 o 
   5   4   6       24.42       15.00     14.24 o 
  -5   5   6       21.91       24.88     10.17 o 
  -4   5   6        5.10        0.00      5.97 o 
  -3   5   6       51.31       48.23      7.97 o 
  -2   5   6       83.93       81.02      9.17 o 
  -1   5   6       44.84       51.09      4.87 o 
   0   5   6     1165.03     1220.13     31.29 o 
   1   5   6      185.22      195.91      9.28 o 
   2   5   6      883.86      890.56     25.01 o 
   3   5   6      454.54      448.54     28.59 o 
   4   5   6       79.90       47.78     19.22 o 
   5   5   6       23.11        0.00     17.79 o 
  -5   6   6        2.58        0.00      8.18 o 
  -4   6   6       53.01       54.99      9.65 o 
  -3   6   6      491.82      525.86     30.96 o 
  -2   6   6      186.57      198.27      9.51 o 
  -1   6   6      139.69      153.55      8.23 o 
   0   6   6     1219.50     1211.97     31.55 o 
   1   6   6      823.53      891.19     23.27 o 
   2   6   6      430.95      488.91     16.50 o 
   3   6   6       19.05       38.82      9.94 o 
   4   6   6       85.17       76.03     16.45 o 
   5   6   6        0.10        9.18     18.49 o 
  -5   7   6        0.06        6.32     10.21 o 
  -4   7   6       34.63       21.71      8.62 o 
  -3   7   6      246.33      229.18     16.98 o 
  -2   7   6       53.56       66.87      6.48 o 
  -1   7   6        8.58       15.72      4.31 o 
   0   7   6      266.20      268.24     10.88 o 
   1   7   6      408.82      450.02     14.40 o 
   2   7   6       80.40       79.44      8.67 o 
   3   7   6       34.54       32.07      8.81 o 
   4   7   6       51.66       21.14     17.47 o 
   5   7   6        0.62       13.23     18.83 o 
  -5   8   6        4.31       20.26     12.14 o 
  -4   8   6        5.65        0.00      7.05 o 
  -3   8   6      435.47      460.44     24.05 o 
  -2   8   6      198.99      198.84     10.54 o 
  -1   8   6       18.17       20.95      4.62 o 
   0   8   6      120.97      151.03     12.12 o 
   1   8   6        9.15       14.58      4.60 o 
   2   8   6      195.46      192.59     10.40 o 
   3   8   6       75.98      102.31     24.25 o 
   4   8   6        3.62        0.00     15.15 o 
   5   8   6        7.96       19.80     23.54 o 
  -5   9   6        0.11        5.67     10.80 o 
  -4   9   6       34.80       50.37     12.73 o 
  -3   9   6       35.26       42.91      8.76 o 
  -2   9   6       15.67        9.00      5.21 o 
  -1   9   6       69.21       69.46      6.83 o 
   0   9   6      448.06      516.09     18.34 o 
   1   9   6      494.33      512.70     16.41 o 
   2   9   6      527.24      551.57     28.69 o 
   3   9   6        0.13       28.85     15.06 o 
   4   9   6        0.63        0.00     16.81 o 
   5   9   6        0.02        0.00     19.05 o 
  -5  10   6        3.01        2.38     11.60 o 
  -4  10   6        9.68       14.19     10.53 o 
  -3  10   6        1.01        9.08      7.42 o 
  -2  10   6       61.78       57.01      9.67 o 
  -1  10   6      307.90      291.39     14.99 o 
   0  10   6       73.33       71.04      6.80 o 
   1  10   6       25.87       26.47      6.52 o 
   2  10   6        1.95        2.54      6.31 o 
   3  10   6      240.01      240.34     29.69 o 
   4  10   6       36.65        5.51     24.02 o 
  -5  11   6        0.03        0.00     11.80 o 
  -4  11   6       75.86       84.71     15.95 o 
  -3  11   6        0.94        5.33      8.97 o 
  -2  11   6      113.02      124.83     12.84 o 
  -1  11   6      164.69      179.87     12.75 o 
   0  11   6       10.26        8.62      5.29 o 
   1  11   6       57.17       63.27      8.56 o 
   2  11   6        7.95        2.27      7.64 o 
   3  11   6        1.59        0.00     10.30 o 
   4  11   6       13.75       45.97     22.83 o 
  -4  12   6       29.57       32.06     13.27 o 
  -3  12   6      100.46      110.84     16.34 o 
  -2  12   6       79.92       79.94     13.65 o 
  -1  12   6        3.66        0.00      4.94 o 
   0  12   6      146.97      168.02     19.48 o 
   1  12   6      126.66      144.87     22.98 o 
   2  12   6       16.98        9.34      8.81 o 
   3  12   6       13.52        8.41     12.31 o 
   4  12   6       38.71       51.05     23.86 o 
  -4  13   6       10.59       35.65     13.69 o 
  -3  13   6      110.90      112.73     17.64 o 
  -2  13   6        0.11        7.44      9.69 o 
  -1  13   6      129.42      150.52     10.38 o 
   0  13   6      279.30      259.54     19.68 o 
   1  13   6      143.84      165.24     18.08 o 
   2  13   6        2.36       20.69     11.50 o 
   3  13   6       71.55       51.83     15.10 o 
   4  13   6        2.53        0.00     18.09 o 
  -4  14   6        1.30        0.00     11.66 o 
  -3  14   6       16.53       22.46     12.76 o 
  -2  14   6      271.94      281.96     29.58 o 
  -1  14   6       24.66       30.38     13.52 o 
   0  14   6      730.92      706.86     53.90 o 
   1  14   6       11.22       26.32     11.29 o 
   2  14   6       46.25       43.41     12.31 o 
   3  14   6       15.14        3.24     24.02 o 
   4  14   6       54.15       42.20     33.76 o 
  -4  15   6        0.36        3.59     10.57 o 
  -3  15   6      144.60      123.35     32.71 o 
  -2  15   6      225.05      214.93     18.95 o 
  -1  15   6       98.93       99.72     24.84 o 
   0  15   6       34.47       54.19     12.47 o 
   1  15   6       22.24       12.24     10.26 o 
   2  15   6        0.30        0.00      9.36 o 
   3  15   6        1.85        1.35     15.27 o 
  -3  16   6        1.84        0.00     10.67 o 
  -2  16   6       28.86       20.47     17.85 o 
  -1  16   6        2.08       17.37     13.15 o 
   0  16   6      208.68      236.70     25.69 o 
   1  16   6       38.13       24.32     11.66 o 
   2  16   6       16.07       21.23     12.00 o 
   3  16   6        0.36       15.96     16.48 o 
  -3  17   6        0.61        3.62     17.53 o 
  -2  17   6       29.14       42.51     23.37 o 
  -1  17   6      138.90      124.75     31.49 o 
   0  17   6        5.61        4.00     12.49 o 
   1  17   6        0.35        0.00     17.37 o 
   2  17   6       11.93       26.12     12.98 o 
   3  17   6       10.39       33.98     17.86 o 
  -2  18   6       13.35       19.80     28.40 o 
  -1  18   6        0.00        0.00     11.69 o 
   0  18   6        2.64        0.00     11.85 o 
   1  18   6       11.99        0.00     13.49 o 
   2  18   6       22.13       54.08     15.59 o 
  -2  19   6       17.07        8.77     18.67 o 
  -1  19   6       25.20       29.56     16.35 o 
   0  19   6        2.49       11.44     14.34 o 
   1  19   6       11.07       17.20     20.78 o 
   2  19   6       23.43       43.45     17.32 o 
  -1  20   6       18.08        0.00     14.87 o 
   0  20   6        9.81        7.22     14.33 o 
   1  20   6        8.90        0.00     15.49 o 
  -5   0   7      169.32      178.88     29.15 o 
  -3   0   7       25.64       26.48      6.25 o 
  -1   0   7     3332.09     3216.31    115.22 o 
   1   0   7      368.82      348.38     15.32 o 
   3   0   7       41.62       24.91     13.65 o 
   5   0   7       36.63        4.17     16.46 o 
  -6   1   7        2.39       14.05      9.44 o 
  -5   1   7       21.38       18.33      6.93 o 
  -4   1   7       51.33       43.04      6.14 o 
  -3   1   7       34.51       49.11      5.23 o 
  -2   1   7      654.05      591.51     18.10 o 
  -1   1   7        0.13        0.00      3.19 o 
   0   1   7        3.00        4.67      3.16 o 
   1   1   7      699.26      663.57     18.56 o 
   2   1   7        4.17        0.00      4.47 o 
   3   1   7       16.04       19.10     12.23 o 
   4   1   7       20.36       10.15     10.03 o 
   5   1   7        0.01        7.05     12.56 o 
  -5   2   7       27.84       16.10      8.23 o 
  -4   2   7        0.68       11.52      6.93 o 
  -3   2   7      261.64      290.43     13.21 o 
  -2   2   7      284.96      278.53     10.98 o 
  -1   2   7      122.97      128.95      8.07 o 
   0   2   7      116.28      117.16      6.38 o 
   1   2   7     2279.12     2128.02     55.73 o 
   2   2   7        9.51        7.58      4.88 o 
   3   2   7      120.56       92.00     12.37 o 
   4   2   7       73.50       54.07     12.22 o 
   5   2   7       14.25        0.00     11.31 o 
  -5   3   7      104.98      103.63     18.01 o 
  -4   3   7        5.08        4.73      6.77 o 
  -3   3   7       89.87       88.40     10.85 o 
  -2   3   7        0.08        6.45      3.56 o 
  -1   3   7     2358.07     2185.41     56.74 o 
   0   3   7      162.06      179.33      8.88 o 
   1   3   7      489.30      467.59     15.18 o 
   2   3   7        0.38        0.00      3.85 o 
   3   3   7      244.65      233.78     21.54 o 
   4   3   7      109.44       84.66     14.11 o 
   5   3   7       78.64       78.22     15.63 o 
  -5   4   7        0.16        0.00      7.70 o 
  -4   4   7        6.76        2.84      6.29 o 
  -3   4   7        8.32        1.47      5.34 o 
  -2   4   7      511.89      522.55     15.76 o 
  -1   4   7      751.90      724.43     21.78 o 
   0   4   7      486.04      501.68     15.44 o 
   1   4   7      667.62      634.33     19.16 o 
   2   4   7       77.40       61.88      8.88 o 
   3   4   7       31.52       27.86     12.87 o 
   4   4   7       14.22        6.44     11.54 o 
   5   4   7        9.93        0.00     13.48 o 
  -5   5   7       16.47       19.28      9.44 o 
  -4   5   7      509.56      503.32     24.41 o 
  -3   5   7      158.67      160.56      9.86 o 
  -2   5   7        6.74        9.34      3.45 o 
  -1   5   7      167.41      167.47      7.96 o 
   0   5   7        0.67        0.00      3.43 o 
   1   5   7       27.78       28.40      4.98 o 
   2   5   7      681.69      687.78     21.36 o 
   3   5   7       30.25       34.65     12.00 o 
   4   5   7       41.19       31.52     14.02 o 
   5   5   7        6.27       34.10     21.31 o 
  -5   6   7        6.63        1.17      8.51 o 
  -4   6   7       49.41       60.00     10.22 o 
  -3   6   7      261.40      255.45     11.34 o 
  -2   6   7       31.79       31.34      5.18 o 
  -1   6   7      282.20      298.42     11.87 o 
   0   6   7       36.31       41.67      8.74 o 
   1   6   7      106.67      121.65      9.91 o 
   2   6   7       83.89       83.45      8.75 o 
   3   6   7      163.13      183.50     19.03 o 
   4   6   7       16.21       27.58     17.08 o 
   5   6   7        0.19        0.00     17.79 o 
  -5   7   7        4.04        0.00      8.61 o 
  -4   7   7      103.56       97.06     12.56 o 
  -3   7   7      164.62      150.48     10.33 o 
  -2   7   7      464.70      459.15     16.67 o 
  -1   7   7        7.41        9.50      5.68 o 
   0   7   7       12.80       18.97      4.60 o 
   1   7   7       10.84        8.52      4.29 o 
   2   7   7       54.61       61.67      6.63 o 
   3   7   7       11.27       12.98     10.87 o 
   4   7   7        1.69       15.60     31.97 o 
   5   7   7       42.51       33.92     22.38 o 
  -5   8   7       18.84       28.96     12.12 o 
  -4   8   7       24.64       33.59      9.43 o 
  -3   8   7      252.81      251.78     12.50 o 
  -2   8   7      310.00      304.70     15.33 o 
  -1   8   7      302.42      314.80     13.52 o 
   0   8   7      116.09      117.71      8.99 o 
   1   8   7      211.30      204.33     11.97 o 
   2   8   7      198.64      187.12     11.56 o 
   3   8   7       28.13       25.26     14.02 o 
   4   8   7       30.45       42.96     19.94 o 
   5   8   7        0.08        1.08     19.81 o 
  -5   9   7        0.52        4.97     11.67 o 
  -4   9   7        0.08        0.00      7.41 o 
  -3   9   7      167.04      153.52     13.45 o 
  -2   9   7      543.27      548.25     21.84 o 
  -1   9   7      495.18      504.79     28.70 o 
   0   9   7       11.37       21.74      5.72 o 
   1   9   7       13.60       14.32      5.21 o 
   2   9   7     1899.79     1918.45     54.05 o 
   3   9   7       73.09       61.39     12.88 o 
   4   9   7       25.83       36.77     27.27 o 
  -5  10   7       49.54       66.73     16.72 o 
  -4  10   7       49.86       53.28     12.75 o 
  -3  10   7      132.79      111.24     12.52 o 
  -2  10   7      300.46      253.50     14.72 o 
  -1  10   7       42.83       42.51      7.14 o 
   0  10   7       35.77       35.81      6.53 o 
   1  10   7      250.74      263.86     14.24 o 
   2  10   7      211.26      212.40     18.52 o 
   3  10   7      243.11      234.30     21.84 o 
   4  10   7        8.55        0.00     18.55 o 
  -5  11   7       67.00       59.00     17.58 o 
  -4  11   7        0.40        0.00     10.46 o 
  -3  11   7       44.15       45.08     12.00 o 
  -2  11   7      164.14      181.48     14.75 o 
  -1  11   7       50.35       58.33      8.09 o 
   0  11   7       10.97        8.83      5.53 o 
   1  11   7      315.94      305.94     17.87 o 
   2  11   7      267.40      322.78     19.59 o 
   3  11   7        8.26        3.84     10.71 o 
   4  11   7        2.20       16.85     19.62 o 
  -4  12   7        6.06       18.63     11.91 o 
  -3  12   7       70.78       40.58     14.00 o 
  -2  12   7       20.23       24.39      8.58 o 
  -1  12   7       30.79       13.81      6.56 o 
   0  12   7       36.72       37.48     13.54 o 
   1  12   7        5.60        1.29      6.76 o 
   2  12   7       44.19       49.46     11.16 o 
   3  12   7      178.48      138.07     26.77 o 
   4  12   7        9.09        0.00     17.10 o 
  -4  13   7        3.06        0.00     11.17 o 
  -3  13   7       30.08       26.89     12.09 o 
  -2  13   7        0.66        0.00     17.22 o 
  -1  13   7       49.81       40.02     10.67 o 
   0  13   7       15.89       12.25      9.03 o 
   1  13   7      122.25       88.90     12.39 o 
   2  13   7       93.49      111.65     15.08 o 
   3  13   7        2.57        7.65     13.73 o 
   4  13   7        6.91       76.29     36.68 o 
  -4  14   7        1.38        0.00     11.35 o 
  -3  14   7        3.77       14.51     11.75 o 
  -2  14   7       76.95       85.46     13.90 o 
  -1  14   7       80.86       42.67     13.96 o 
   0  14   7      309.44      321.16     22.97 o 
   1  14   7       52.72       36.40     10.87 o 
   2  14   7        5.44        0.00      9.55 o 
   3  14   7        2.64        8.50     14.43 o 
  -4  15   7       32.71       71.01     22.37 o 
  -3  15   7       23.32       24.95     11.22 o 
  -2  15   7       33.44       31.07     10.83 o 
  -1  15   7        6.54        0.00     10.36 o 
   0  15   7      316.61      310.53     26.86 o 
   1  15   7        2.36        0.52      8.66 o 
   2  15   7       12.85       32.08     11.39 o 
   3  15   7        0.14        0.00     13.36 o 
  -3  16   7        0.02       11.24     11.10 o 
  -2  16   7        0.68        0.00     11.15 o 
  -1  16   7      388.31      298.29     29.66 o 
   0  16   7       50.07       76.35     37.17 o 
   1  16   7      159.96      114.80     18.93 o 
   2  16   7        0.38        0.00     10.90 o 
   3  16   7        0.09        1.45     17.53 o 
  -3  17   7        6.35        5.77     14.12 o 
  -2  17   7        0.15        0.00     17.85 o 
  -1  17   7        0.39        2.41     13.31 o 
   0  17   7       30.10       38.58     15.72 o 
   1  17   7       11.29        9.01     12.11 o 
   2  17   7        0.04        0.00     10.58 o 
  -2  18   7        1.05       14.41     15.36 o 
  -1  18   7       14.14        0.00     13.22 o 
   0  18   7       15.65        0.00     13.36 o 
   1  18   7        3.72        0.00     12.83 o 
   2  18   7        0.00        3.93     15.75 o 
  -2  19   7        4.41        5.17     15.72 o 
  -1  19   7        2.04       13.56     13.91 o 
   0  19   7        0.38        0.00     13.39 o 
   1  19   7       21.30       14.24     22.40 o 
  -1  20   7       98.79       97.02     37.01 o 
   0  20   7       12.31        0.00     27.43 o 
  -4   0   8      136.89      149.22     13.04 o 
  -2   0   8     5249.81     5361.78    189.92 o 
   0   0   8      601.73      665.47     28.56 o 
   2   0   8       19.21       11.93     11.06 o 
   4   0   8       18.44       33.22     27.27 o 
  -5   1   8        6.93        6.94      7.79 o 
  -4   1   8       31.75       28.74      5.52 o 
  -3   1   8       41.77       42.01      5.83 o 
  -2   1   8      299.53      292.37     11.52 o 
  -1   1   8      233.80      245.61     10.36 o 
   0   1   8      257.51      252.67     10.40 o 
   1   1   8      601.22      621.34     18.02 o 
   2   1   8      197.49      192.98      9.76 o 
   3   1   8        0.05        3.08      8.23 o 
   4   1   8       40.03       52.96     12.35 o 
   5   1   8        1.22        0.00     11.94 o 
  -5   2   8        2.59        1.09      6.41 o 
  -4   2   8      104.84      108.01     11.31 o 
  -3   2   8        1.20        0.00      5.09 o 
  -2   2   8      666.03      635.65     19.68 o 
  -1   2   8      395.93      369.87     13.28 o 
   0   2   8       32.46       26.34      4.63 o 
   1   2   8      515.91      512.55     16.29 o 
   2   2   8       34.51       38.93      6.57 o 
   3   2   8        6.72        0.00      7.71 o 
   4   2   8       55.10       56.62     12.96 o 
   5   2   8        4.00       13.74     12.73 o 
  -5   3   8       14.33       14.10     14.62 o 
  -4   3   8       20.53       32.12      8.23 o 
  -3   3   8      123.49      126.09      9.75 o 
  -2   3   8       78.90       85.17      6.52 o 
  -1   3   8      107.73      114.26      6.71 o 
   0   3   8       60.04       61.81      6.01 o 
   1   3   8      166.88      154.10      8.27 o 
   2   3   8      695.69      712.45     23.52 o 
   3   3   8      195.47      166.56     19.08 o 
   4   3   8       24.98        2.20     12.86 o 
   5   3   8       22.33        7.62     15.57 o 
  -5   4   8       23.46       29.20      9.63 o 
  -4   4   8       65.81       74.59     10.25 o 
  -3   4   8       17.97       10.80      5.16 o 
  -2   4   8       35.07       30.98      4.97 o 
  -1   4   8      373.12      360.76     20.42 o 
   0   4   8       13.68       25.66      4.62 o 
   1   4   8      213.46      211.79     10.01 o 
   2   4   8      198.95      229.34     12.01 o 
   3   4   8       14.46       21.91     11.97 o 
   4   4   8        1.25        0.00     22.14 o 
   5   4   8       49.69       67.71     36.85 o 
  -5   5   8        0.14        0.00      9.51 o 
  -4   5   8       42.52       36.41      8.95 o 
  -3   5   8       55.68       46.71      5.84 o 
  -2   5   8       93.02      101.49      7.31 o 
  -1   5   8     1378.56     1258.47     32.71 o 
   0   5   8      653.62      629.60     18.92 o 
   1   5   8       77.09       80.86      6.82 o 
   2   5   8       45.67       43.43      5.59 o 
   3   5   8      124.07      112.23     16.35 o 
   4   5   8       14.75       30.53     13.08 o 
   5   5   8        1.92        0.00     37.33 o 
  -5   6   8        3.42        5.88      9.02 o 
  -4   6   8       31.50       14.26      8.30 o 
  -3   6   8       22.65       21.46      4.63 o 
  -2   6   8       21.53       18.36      4.54 o 
  -1   6   8      178.90      181.23     10.23 o 
   0   6   8      827.88      800.25     23.03 o 
   1   6   8        0.06        0.00      4.19 o 
   2   6   8      326.48      342.51     13.69 o 
   3   6   8      260.42      254.57     22.54 o 
   4   6   8        0.64        0.00     15.36 o 
   5   6   8        4.39        0.00     18.39 o 
  -5   7   8        8.38        9.37      9.44 o 
  -4   7   8        0.13        0.00      6.78 o 
  -3   7   8       61.70       61.53      9.10 o 
  -2   7   8       77.59       73.78      8.45 o 
  -1   7   8      207.24      198.15     10.42 o 
   0   7   8       21.82       11.91      4.90 o 
   1   7   8       21.95       26.68      5.69 o 
   2   7   8      222.33      240.61     11.69 o 
   3   7   8      104.16      119.04     16.93 o 
   4   7   8        9.34        0.00     16.96 o 
   5   7   8       43.13       50.57     25.99 o 
  -5   8   8        1.26        1.33     15.30 o 
  -4   8   8       22.06       17.88      8.39 o 
  -3   8   8      199.72      230.40     16.77 o 
  -2   8   8       27.59       28.67      6.05 o 
  -1   8   8      245.03      258.51     12.43 o 
   0   8   8       36.11       46.42      6.28 o 
   1   8   8      133.22      126.30      8.33 o 
   2   8   8      206.02      207.31     11.18 o 
   3   8   8       27.95       25.27     15.71 o 
   4   8   8        9.62        0.00     15.82 o 
  -5   9   8        0.66        1.06     11.24 o 
  -4   9   8       90.27       74.93     11.86 o 
  -3   9   8       43.86       43.91      8.63 o 
  -2   9   8      226.95      228.63     12.42 o 
  -1   9   8       91.43       98.28      8.46 o 
   0   9   8      140.67      148.30     10.09 o 
   1   9   8       35.20       50.83      8.34 o 
   2   9   8        4.40       15.74      7.48 o 
   3   9   8       59.68       59.40     20.78 o 
   4   9   8       35.72       60.48     22.14 o 
  -5  10   8        4.30        0.00     13.86 o 
  -4  10   8        1.76        1.22      9.64 o 
  -3  10   8      211.08      208.26     16.11 o 
  -2  10   8       70.56       65.10      7.91 o 
  -1  10   8       15.64       23.68      7.83 o 
   0  10   8      179.45      195.88     11.68 o 
   1  10   8       35.46       34.28      8.62 o 
   2  10   8      379.10      392.21     21.52 o 
   3  10   8      154.04      145.77     47.57 o 
   4  10   8        0.45        0.00     18.30 o 
  -4  11   8       16.08       19.45     11.78 o 
  -3  11   8        3.28        0.00      8.55 o 
  -2  11   8       29.78       27.06      6.97 o 
  -1  11   8        7.26       10.81      6.18 o 
   0  11   8      100.43      106.18      8.76 o 
   1  11   8       12.55       23.10      7.69 o 
   2  11   8       24.30       19.05      8.50 o 
   3  11   8       12.31       10.63     11.25 o 
   4  11   8        1.08        0.00     18.58 o 
  -4  12   8        2.36        0.00      9.98 o 
  -3  12   8       91.81       89.76     15.37 o 
  -2  12   8      726.77      769.63     42.28 o 
  -1  12   8       33.89       35.96      7.80 o 
   0  12   8       36.65       37.26     11.19 o 
   1  12   8      293.28      305.03     18.05 o 
   2  12   8       68.78       78.76     20.54 o 
   3  12   8       37.41       40.82     17.04 o 
   4  12   8        4.78       30.03     21.75 o 
  -4  13   8       39.62       21.29     13.75 o 
  -3  13   8       83.71       87.06     16.05 o 
  -2  13   8       12.55        5.05     10.07 o 
  -1  13   8      295.39      300.30     16.74 o 
   0  13   8        0.15        0.00      6.55 o 
   1  13   8       45.08       37.71      9.35 o 
   2  13   8        6.07        0.00     11.59 o 
   3  13   8       71.63       85.99     19.96 o 
   4  13   8        0.73       40.90     37.01 o 
  -4  14   8        8.44        8.07     12.55 o 
  -3  14   8       30.76       17.88     16.23 o 
  -2  14   8      108.08      120.14     14.97 o 
  -1  14   8        7.20        2.84      8.79 o 
   0  14   8      212.41      223.35     26.34 o 
   1  14   8        2.42        0.00      8.02 o 
   2  14   8        1.84        0.00     11.38 o 
   3  14   8       30.70       29.48     16.21 o 
  -3  15   8       40.38       53.58     17.06 o 
  -2  15   8       19.51       28.39      9.24 o 
  -1  15   8       16.82       15.31     12.00 o 
   0  15   8      247.01      219.31     18.12 o 
   1  15   8       70.88       76.34     12.85 o 
   2  15   8       33.87       14.12     14.74 o 
   3  15   8        5.74        4.26     16.07 o 
  -3  16   8       34.55       33.72     12.50 o 
  -2  16   8       36.55       63.46     17.10 o 
  -1  16   8       67.05       41.34     15.69 o 
   0  16   8        7.56        0.00     10.47 o 
   1  16   8       40.15       32.73     11.30 o 
   2  16   8       25.66        0.11     39.44 o 
   3  16   8        5.33        0.00     14.46 o 
  -3  17   8        2.13        0.00     15.26 o 
  -2  17   8        3.61        0.00     11.48 o 
  -1  17   8        0.18        0.00     11.65 o 
   0  17   8       30.40       70.04     18.12 o 
   1  17   8        0.00        0.00      9.91 o 
   2  17   8        5.67        0.00     14.70 o 
  -2  18   8        3.04       20.28     22.24 o 
  -1  18   8        1.03        4.43     12.76 o 
   0  18   8       79.23       77.70     19.78 o 
   1  18   8       56.99       61.94     29.70 o 
   2  18   8        7.00       36.14     29.38 o 
  -1  19   8       15.84       12.69     15.42 o 
   0  19   8       21.03       11.73     12.41 o 
   1  19   8       26.94       32.93     16.53 o 
  -5   0   9        7.58        0.00      8.61 o 
  -3   0   9       85.48      221.99     24.39 o 
  -1   0   9      965.71      857.35     35.86 o 
   1   0   9      803.10      796.54     34.02 o 
   3   0   9       92.27       89.03     19.39 o 
   5   0   9        0.09        4.94     19.16 o 
  -5   1   9        3.31        9.57      7.52 o 
  -4   1   9       41.04       25.05      6.07 o 
  -3   1   9      193.22      247.23     11.82 o 
  -2   1   9      258.22      245.28     16.08 o 
  -1   1   9      343.43      318.20     12.61 o 
   0   1   9      550.80      538.67     17.73 o 
   1   1   9       17.27       18.91      3.78 o 
   2   1   9      130.45      124.85      9.50 o 
   3   1   9       10.20        3.54      8.61 o 
   4   1   9        0.79       18.44     11.31 o 
   5   1   9        0.50       10.16     13.26 o 
  -5   2   9       39.40       35.79      7.79 o 
  -4   2   9       20.13       10.01      5.36 o 
  -3   2   9       47.21       46.94      6.12 o 
  -2   2   9      189.55      186.28     10.55 o 
  -1   2   9      191.26      200.52      9.80 o 
   0   2   9        2.12        0.00      5.13 o 
   1   2   9      471.04      460.80     15.82 o 
   2   2   9       37.53       29.84      5.02 o 
   3   2   9       26.26       18.86      9.60 o 
   4   2   9       46.00       24.08     11.56 o 
   5   2   9        0.20        0.00     15.13 o 
  -5   3   9       25.91       20.43      8.42 o 
  -4   3   9       17.93       21.23      6.82 o 
  -3   3   9       73.05       93.40      7.61 o 
  -2   3   9      150.45      146.41      8.71 o 
  -1   3   9       21.12       33.06      5.36 o 
   0   3   9      175.12      163.35      9.37 o 
   1   3   9      131.22      127.69      7.94 o 
   2   3   9       68.73       61.38      9.22 o 
   3   3   9       18.68       16.47     16.85 o 
   4   3   9       22.72       26.89     14.11 o 
   5   3   9        3.57        0.00     14.13 o 
  -5   4   9       15.25       11.15      7.89 o 
  -4   4   9        4.56       11.74      5.48 o 
  -3   4   9       36.05       30.72      7.27 o 
  -2   4   9        9.85       14.71      4.69 o 
  -1   4   9      240.28      237.60     12.22 o 
   0   4   9      340.26      343.72     14.00 o 
   1   4   9     1227.92     1181.41     32.32 o 
   2   4   9       34.19       37.18      6.37 o 
   3   4   9        3.68       10.79     16.89 o 
   4   4   9       27.63       46.05     14.91 o 
   5   4   9        1.80        8.17     21.75 o 
  -5   5   9        6.31        0.00      8.47 o 
  -4   5   9       34.07       37.10      6.80 o 
  -3   5   9       97.00      108.84      9.34 o 
  -2   5   9       65.93       67.81      9.31 o 
  -1   5   9      219.21      203.71     10.47 o 
   0   5   9      483.80      455.25     16.77 o 
   1   5   9       37.30       46.71      6.10 o 
   2   5   9      818.31      846.01     43.37 o 
   3   5   9      710.13      750.00     86.95 o 
   4   5   9        3.10        0.00     12.23 o 
   5   5   9        9.89        0.00     20.03 o 
  -5   6   9        0.11        6.70      9.56 o 
  -4   6   9       88.24       97.53     12.09 o 
  -3   6   9       28.13       37.70      5.21 o 
  -2   6   9       53.34       63.23      6.79 o 
  -1   6   9      913.06      877.15     26.84 o 
   0   6   9      681.99      663.40     20.41 o 
   1   6   9        1.48        5.45      4.75 o 
   2   6   9        3.44        1.17      5.63 o 
   3   6   9      227.20      229.91     22.55 o 
   4   6   9        5.40        0.00     16.44 o 
   5   6   9        0.81       40.31     23.98 o 
  -5   7   9       16.04       31.16     10.66 o 
  -4   7   9       10.75        0.00      6.15 o 
  -3   7   9      150.63      136.23      8.93 o 
  -2   7   9       58.49       69.92      7.74 o 
  -1   7   9       74.55       81.12      9.26 o 
   0   7   9      105.40      102.59      7.95 o 
   1   7   9       68.72       83.42      7.87 o 
   2   7   9      474.42      524.54     29.71 o 
   3   7   9       47.84       78.42     36.04 o 
   4   7   9        3.20       13.52     18.09 o 
  -5   8   9       64.12      130.49     19.59 o 
  -4   8   9      195.23      189.16     13.44 o 
  -3   8   9       23.56       23.51      5.94 o 
  -2   8   9        5.96        0.00      5.40 o 
  -1   8   9        0.74        0.05      4.78 o 
   0   8   9        1.57        0.00      5.12 o 
   1   8   9       10.61        8.91      6.02 o 
   2   8   9       21.17        4.63      7.00 o 
   3   8   9        4.46        0.00     24.51 o 
   4   8   9       17.82       17.21     18.82 o 
  -5   9   9        0.78        0.00     11.08 o 
  -4   9   9        5.60        0.13      6.95 o 
  -3   9   9       28.13       16.18      6.35 o 
  -2   9   9       27.57       37.84      7.94 o 
  -1   9   9       47.34       44.09      7.87 o 
   0   9   9      118.29      148.72     11.25 o 
   1   9   9        0.72        2.43      5.29 o 
   2   9   9       18.77       34.39     10.16 o 
   3   9   9       11.13        5.37     14.79 o 
   4   9   9       21.34       17.49     20.39 o 
  -5  10   9       15.78        8.51     13.34 o 
  -4  10   9        0.20        4.77      8.54 o 
  -3  10   9       50.13       53.49     10.60 o 
  -2  10   9      865.15      810.31     26.86 o 
  -1  10   9       73.14       80.05      9.70 o 
   0  10   9       69.30       98.70      9.35 o 
   1  10   9        0.09        0.00      6.24 o 
   2  10   9        9.39        0.00      9.24 o 
   3  10   9        4.50       20.20     34.25 o 
   4  10   9       17.67       13.17     29.22 o 
  -4  11   9        0.09        0.00      9.70 o 
  -3  11   9        1.89        6.79      7.29 o 
  -2  11   9       91.26      104.21     10.57 o 
  -1  11   9      154.62      143.02     10.71 o 
   0  11   9      114.18       93.78     10.20 o 
   1  11   9       29.76       34.31      8.06 o 
   2  11   9        0.10        0.00      9.90 o 
   3  11   9        2.20        1.79     16.99 o 
   4  11   9       13.58       21.92     27.76 o 
  -4  12   9        1.76        0.00     11.28 o 
  -3  12   9       41.82       62.50     11.56 o 
  -2  12   9       92.70       98.56     17.46 o 
  -1  12   9      333.81      338.36     16.32 o 
   0  12   9       61.00       56.89      9.66 o 
   1  12   9       41.54       37.42      9.14 o 
   2  12   9       37.32       48.91     15.83 o 
   3  12   9        9.39        7.14     22.40 o 
   4  12   9        0.86       20.45     31.16 o 
  -4  13   9       19.99       23.40     13.46 o 
  -3  13   9        5.13        0.00      8.17 o 
  -2  13   9       31.11       29.44     10.42 o 
  -1  13   9       39.49       39.97      7.97 o 
   0  13   9      166.09      144.94     13.32 o 
   1  13   9      194.97      196.20     15.54 o 
   2  13   9       59.52       57.62     16.30 o 
   3  13   9       15.80        0.00     22.07 o 
  -4  14   9        1.96       13.36     13.46 o 
  -3  14   9       27.39       22.55     10.13 o 
  -2  14   9       36.48       28.45     23.46 o 
  -1  14   9      192.33      216.93     24.73 o 
   0  14   9        6.56       17.11      7.88 o 
   1  14   9       72.62       66.91     11.94 o 
   2  14   9       23.09       18.53     15.20 o 
   3  14   9       11.65        6.82     27.92 o 
  -3  15   9        0.51       11.10     11.76 o 
  -2  15   9       10.91        1.95     15.26 o 
  -1  15   9        6.58        0.00     11.22 o 
   0  15   9      131.39      152.35     15.75 o 
   1  15   9       19.79       22.08     10.28 o 
   2  15   9        0.36        0.00     12.76 o 
   3  15   9       19.30        0.00     18.34 o 
  -3  16   9        3.82        9.56      9.70 o 
  -2  16   9       22.77       38.67     15.71 o 
  -1  16   9        1.59        9.39     12.50 o 
   0  16   9        4.48        0.00      9.49 o 
   1  16   9       34.73       29.37     12.27 o 
   2  16   9        2.71        0.00     14.03 o 
  -2  17   9       73.71       49.62     21.75 o 
  -1  17   9       84.17       58.24     17.86 o 
   0  17   9       37.34       42.40     13.64 o 
   1  17   9        0.36        0.00     10.83 o 
   2  17   9       11.32       22.90     21.26 o 
  -2  18   9        0.08        0.00     22.07 o 
  -1  18   9        3.45        0.00     12.34 o 
   0  18   9       45.11       34.64     14.21 o 
   1  18   9        3.84        1.37     14.27 o 
  -1  19   9       22.77       17.00     15.60 o 
   0  19   9       15.79       18.40     13.57 o 
  -4   0  10       13.15       13.36      7.91 o 
  -2   0  10     1306.12     1387.52     55.10 o 
   0   0  10        3.94       16.33      6.40 o 
   2   0  10      193.26      228.14     25.33 o 
   4   0  10      144.88       94.42     22.54 o 
  -5   1  10        8.83        7.08      7.20 o 
  -4   1  10        4.34        8.50      5.61 o 
  -3   1  10       22.64       21.33      5.59 o 
  -2   1  10      524.32      506.43     17.63 o 
  -1   1  10      182.34      188.16      9.83 o 
   0   1  10      747.02      778.37     24.10 o 
   1   1  10      166.27      150.04      8.37 o 
   2   1  10        0.56        0.00      9.98 o 
   3   1  10        1.86        0.00      8.47 o 
   4   1  10       14.67       12.30     11.78 o 
   5   1  10        1.08        5.67     16.91 o 
  -5   2  10        1.07        0.00      6.54 o 
  -4   2  10       67.28       89.53      8.45 o 
  -3   2  10      307.72      288.03     13.02 o 
  -2   2  10       11.41       21.33      5.14 o 
  -1   2  10        9.25       14.14      4.72 o 
   0   2  10        0.00        0.85      5.30 o 
   1   2  10       25.54       16.58      5.00 o 
   2   2  10       76.91       56.80     10.73 o 
   3   2  10       55.09       41.50     16.62 o 
   4   2  10        2.53        0.00     17.22 o 
   5   2  10       11.95        3.74     16.28 o 
  -5   3  10       12.48       23.28      7.69 o 
  -4   3  10        4.30        0.19      5.72 o 
  -3   3  10        1.49        0.00      4.41 o 
  -2   3  10      639.46      626.39     20.76 o 
  -1   3  10       12.77       20.15      6.65 o 
   0   3  10        5.45        5.30      5.01 o 
   1   3  10      107.06      100.30      7.63 o 
   2   3  10        3.44        0.00      7.20 o 
   3   3  10       60.53       57.44     24.79 o 
   4   3  10       35.42       25.86     14.81 o 
   5   3  10        0.80        0.00     16.65 o 
  -5   4  10       16.17       35.61     12.23 o 
  -4   4  10       26.80       20.57      6.75 o 
  -3   4  10       84.44       88.87      9.02 o 
  -2   4  10      102.55      102.46      7.90 o 
  -1   4  10       38.05       34.50      6.50 o 
   0   4  10      755.61      710.38     21.56 o 
   1   4  10      153.05      145.06      9.68 o 
   2   4  10      139.07      132.28     10.55 o 
   3   4  10        9.58        0.00     10.73 o 
   4   4  10       29.06       34.31     15.88 o 
   5   4  10       11.88       10.22     42.36 o 
  -5   5  10       36.54       52.56     11.09 o 
  -4   5  10      105.17      106.10     10.30 o 
  -3   5  10       18.78       19.56      6.40 o 
  -2   5  10       79.82       81.50      8.31 o 
  -1   5  10      385.16      373.92     15.20 o 
   0   5  10      131.20      149.44      9.92 o 
   1   5  10       37.53       39.85      6.66 o 
   2   5  10      197.51      192.53     13.99 o 
   3   5  10      182.45      168.44     22.18 o 
   4   5  10       61.41       76.43     18.06 o 
  -5   6  10        9.64        0.99      8.03 o 
  -4   6  10       27.13       21.21      6.70 o 
  -3   6  10       19.52       18.60      5.51 o 
  -2   6  10       79.93       76.30      7.44 o 
  -1   6  10       82.49      117.29     11.71 o 
   0   6  10       60.78       56.26      6.53 o 
   1   6  10        7.57       10.33      5.22 o 
   2   6  10      338.70      400.81     21.07 o 
   3   6  10        5.59       15.04     11.48 o 
   4   6  10       13.59        0.00     16.97 o 
  -5   7  10        0.04        0.00      7.75 o 
  -4   7  10       75.01       68.39      8.62 o 
  -3   7  10      421.41      420.41     18.16 o 
  -2   7  10       22.45       25.05      6.01 o 
  -1   7  10      124.41      130.28      9.52 o 
   0   7  10       52.86       38.91      6.97 o 
   1   7  10        8.87       15.36      5.66 o 
   2   7  10       28.43       27.94      8.40 o 
   3   7  10      334.31      345.63     68.70 o 
   4   7  10       41.07       42.77     23.33 o 
  -5   8  10        8.63        4.40     10.02 o 
  -4   8  10        3.33        2.89      6.42 o 
  -3   8  10        0.37        1.73      5.32 o 
  -2   8  10      153.01      142.38     12.25 o 
  -1   8  10      359.00      336.42     15.40 o 
   0   8  10      303.00      310.36     15.12 o 
   1   8  10      137.51      125.12     10.55 o 
   2   8  10      274.86      307.95     28.97 o 
   3   8  10       17.14       12.66     15.60 o 
   4   8  10        3.85        0.00     18.95 o 
  -5   9  10        1.42       15.30     10.84 o 
  -4   9  10        1.61        0.00      6.23 o 
  -3   9  10      139.30      123.33     10.26 o 
  -2   9  10       79.31       69.45      8.23 o 
  -1   9  10       35.12       32.20      6.77 o 
   0   9  10       64.34       70.36      8.64 o 
   1   9  10      455.41      467.74     19.05 o 
   2   9  10      115.63      137.07     16.53 o 
   3   9  10       14.51       22.08     17.56 o 
   4   9  10       19.90       54.86     22.95 o 
  -4  10  10        2.84        0.00      6.96 o 
  -3  10  10       16.87       11.67      6.39 o 
  -2  10  10        1.35        2.76      5.68 o 
  -1  10  10      167.00      157.51     11.08 o 
   0  10  10       32.67       36.67      7.61 o 
   1  10  10       16.62        6.23      6.72 o 
   2  10  10        1.33        0.00     10.09 o 
   3  10  10       36.79       34.17     28.57 o 
   4  10  10       24.06       38.32     23.05 o 
  -4  11  10        4.70       10.41     12.24 o 
  -3  11  10       83.24       79.86      9.40 o 
  -2  11  10        5.06        9.74      7.55 o 
  -1  11  10        4.80        1.63      6.70 o 
   0  11  10        2.62        0.00      6.56 o 
   1  11  10      329.16      342.21     29.90 o 
   2  11  10      131.64      144.78     20.40 o 
   3  11  10        0.11       10.71     21.42 o 
   4  11  10        2.21       20.13     29.86 o 
  -4  12  10        3.34        0.00      8.04 o 
  -3  12  10        9.56        3.30      7.66 o 
  -2  12  10       84.00       93.96      9.68 o 
  -1  12  10      181.24      159.16     16.63 o 
   0  12  10      269.26      270.07     18.50 o 
   1  12  10      110.72       96.30     11.72 o 
   2  12  10        8.76        0.00     11.55 o 
   3  12  10        0.13        0.00     24.02 o 
  -4  13  10       31.45       17.99      9.83 o 
  -3  13  10      116.76      119.33     14.13 o 
  -2  13  10       12.86        0.00      6.30 o 
  -1  13  10      110.13      113.67     26.50 o 
   0  13  10       18.81       18.90      8.35 o 
   1  13  10       88.80       93.38     17.93 o 
   2  13  10        0.11       13.43     13.54 o 
   3  13  10       11.16        6.49     27.27 o 
  -3  14  10       14.88        2.84     18.96 o 
  -2  14  10       17.93       25.81      9.34 o 
  -1  14  10       11.84       12.59     10.36 o 
   0  14  10       10.96        8.02      9.49 o 
   1  14  10       10.04        0.00      8.73 o 
   2  14  10        1.89       18.65     14.03 o 
   3  14  10        0.24        0.00     25.00 o 
  -3  15  10       51.80       84.61     20.10 o 
  -2  15  10       30.62        5.33     16.07 o 
  -1  15  10      293.89      284.18     27.40 o 
   0  15  10       13.26        0.00      8.57 o 
   1  15  10       40.29       59.22     12.11 o 
   2  15  10        0.49       10.00     15.07 o 
   3  15  10        0.23        0.00     25.64 o 
  -3  16  10        3.29        0.00     11.52 o 
  -2  16  10       22.29       17.70     11.46 o 
  -1  16  10       27.42       28.05     11.45 o 
   0  16  10      106.32       96.97     14.57 o 
   1  16  10        5.62        3.22     10.33 o 
   2  16  10        3.87       26.41     20.78 o 
  -2  17  10        2.70       21.10     14.93 o 
  -1  17  10       28.98       47.39     14.71 o 
   0  17  10       29.81       30.06     13.41 o 
   1  17  10        0.89        7.83     11.83 o 
   2  17  10        1.67        0.00     14.95 o 
  -2  18  10       14.80       27.43     15.75 o 
  -1  18  10        1.67        0.00     11.27 o 
   0  18  10       62.94       32.91     14.24 o 
   1  18  10        6.07        0.00     13.36 o 
  -5   0  11       22.27       27.56     11.23 o 
  -3   0  11      218.41      214.00     16.26 o 
  -1   0  11       27.16       18.02     10.37 o 
   1   0  11      691.68      691.57     31.99 o 
   3   0  11       14.12       15.50     15.25 o 
  -5   1  11       12.37       16.52      8.01 o 
  -4   1  11      114.81      111.31      9.40 o 
  -3   1  11        0.00        0.00      4.86 o 
  -2   1  11       30.94       23.21      5.83 o 
  -1   1  11       61.52       70.04      6.98 o 
   0   1  11       46.41       40.11      5.74 o 
   1   1  11      175.45      176.09     11.65 o 
   2   1  11       21.88       26.56     11.20 o 
   3   1  11       48.68       20.61     12.87 o 
   4   1  11        1.65       18.05     12.09 o 
  -5   2  11       43.89       74.29     10.23 o 
  -4   2  11        0.05        0.00      6.27 o 
  -3   2  11      108.90      112.82      9.03 o 
  -2   2  11      135.83      149.56      9.57 o 
  -1   2  11      322.94      358.25     15.33 o 
   0   2  11        7.76        6.23      4.55 o 
   1   2  11       40.48       35.59      6.00 o 
   2   2  11      182.38      217.24     20.80 o 
   3   2  11       79.86       59.52     15.24 o 
   4   2  11       20.22       22.32     15.41 o 
  -5   3  11        4.41        0.00      7.12 o 
  -4   3  11        6.22       18.08      6.92 o 
  -3   3  11        9.69       11.29      5.41 o 
  -2   3  11        3.27        5.19      4.90 o 
  -1   3  11       47.55       55.12      6.53 o 
   0   3  11      855.60      825.73     25.92 o 
   1   3  11      193.91      210.71     11.05 o 
   2   3  11       68.15       73.23     14.08 o 
   3   3  11       34.10       49.10     14.00 o 
   4   3  11        0.28       11.09     15.83 o 
  -5   4  11       16.24       17.54      9.62 o 
  -4   4  11        0.23        0.00      6.50 o 
  -3   4  11       87.91       85.79      9.06 o 
  -2   4  11       20.28       21.93      6.34 o 
  -1   4  11       25.74       21.19      6.14 o 
   0   4  11        2.58        1.87      4.88 o 
   1   4  11        4.26        0.00      5.66 o 
   2   4  11      162.20      172.42     18.70 o 
   3   4  11        7.11        9.83     12.42 o 
   4   4  11       84.03       73.06     18.38 o 
  -5   5  11        8.68       17.26      9.75 o 
  -4   5  11      163.71      183.82     16.19 o 
  -3   5  11      101.78      119.89     10.33 o 
  -2   5  11      286.12      279.39     14.64 o 
  -1   5  11        6.76        1.80      8.37 o 
   0   5  11        6.31        1.17      4.82 o 
   1   5  11       27.95       13.55      5.80 o 
   2   5  11       14.73        0.00      9.70 o 
   3   5  11      182.78      156.29     39.21 o 
   4   5  11        0.69        0.00     18.32 o 
  -5   6  11       10.98       12.46      9.73 o 
  -4   6  11        0.16        2.02      5.64 o 
  -3   6  11       31.47       31.32      6.29 o 
  -2   6  11        0.51        0.00      4.82 o 
  -1   6  11       22.23       37.58      6.64 o 
   0   6  11       28.30       20.32      6.03 o 
   1   6  11        3.91        0.00      4.87 o 
   2   6  11      191.57      189.12     14.54 o 
   3   6  11        8.58       21.65     16.32 o 
   4   6  11        0.06        1.41     41.71 o 
  -5   7  11        6.99        6.50      9.37 o 
  -4   7  11       48.26       46.47      7.29 o 
  -3   7  11       77.71       72.77      8.07 o 
  -2   7  11       41.62       45.46      7.22 o 
  -1   7  11       63.46       67.02      7.98 o 
   0   7  11      262.12      271.62     19.61 o 
   1   7  11       37.91       37.51      7.92 o 
   2   7  11       13.70        0.15     10.50 o 
   3   7  11       92.71      133.39     46.59 o 
   4   7  11        5.54       11.68     19.04 o 
  -5   8  11        0.28        2.80      9.54 o 
  -4   8  11       10.06        8.69      6.41 o 
  -3   8  11      110.19       91.11     11.91 o 
  -2   8  11      136.48      138.13     12.43 o 
  -1   8  11       23.49       18.75      6.14 o 
   0   8  11        2.39        0.00      5.58 o 
   1   8  11      262.13      287.60     16.80 o 
   2   8  11      102.40      114.04     20.53 o 
   3   8  11       73.52       87.68     41.56 o 
   4   8  11       10.57        0.00     18.66 o 
  -4   9  11       24.13       27.71      7.44 o 
  -3   9  11      150.45      164.98     11.39 o 
  -2   9  11        1.02        5.60      5.61 o 
  -1   9  11       49.81       51.56      8.77 o 
   0   9  11       31.85       41.18      7.58 o 
   1   9  11      253.11      279.32     16.80 o 
   2   9  11       69.91       71.68     15.28 o 
   3   9  11       22.52        0.00     16.58 o 
   4   9  11        0.10       12.86     20.54 o 
  -4  10  11       62.61       44.98     18.46 o 
  -3  10  11        1.96        7.43      6.60 o 
  -2  10  11       64.02       70.32      8.67 o 
  -1  10  11      258.67      259.50     17.16 o 
   0  10  11        0.01        0.00      6.46 o 
   1  10  11      613.15      621.79     33.52 o 
   2  10  11      399.01      389.57     31.96 o 
   3  10  11       31.69       22.08     25.65 o 
   4  10  11        3.42        0.00     23.37 o 
  -4  11  11        1.62       12.12      9.13 o 
  -3  11  11        2.65        0.00      6.42 o 
  -2  11  11       44.79       23.48      7.31 o 
  -1  11  11       60.04       54.92      8.50 o 
   0  11  11       42.55       52.99      9.05 o 
   1  11  11      203.24      207.13     16.07 o 
   2  11  11       32.48       38.55     14.70 o 
   3  11  11        9.60        6.17     22.07 o 
  -4  12  11        5.67        0.00      8.90 o 
  -3  12  11      126.50      129.69     13.23 o 
  -2  12  11       34.90       16.92     11.19 o 
  -1  12  11      147.42      152.98     11.88 o 
   0  12  11        3.36        0.00      7.66 o 
   1  12  11      155.33      146.86     13.64 o 
   2  12  11        9.09        1.25     12.67 o 
   3  12  11       21.11       33.76     30.51 o 
  -4  13  11        3.98       18.25     12.34 o 
  -3  13  11       21.75       22.17      9.63 o 
  -2  13  11      119.32      125.62     11.80 o 
  -1  13  11       66.77      107.47     15.47 o 
   0  13  11        0.27        0.84      7.78 o 
   1  13  11      140.88      127.91     14.71 o 
   2  13  11      124.14      104.38     30.20 o 
   3  13  11       10.17        1.30     28.24 o 
  -3  14  11        0.00       11.66      9.55 o 
  -2  14  11       59.06       34.40     13.77 o 
  -1  14  11      177.18      176.97     16.95 o 
   0  14  11       29.23       27.60      9.34 o 
   1  14  11       12.65       10.27      8.80 o 
   2  14  11       60.07       44.59     17.14 o 
   3  14  11        0.92        5.84     27.27 o 
  -3  15  11       82.66       69.80     18.23 o 
  -2  15  11       46.79       58.40     17.66 o 
  -1  15  11       15.81       28.74     10.90 o 
   0  15  11      176.60      145.89     20.53 o 
   1  15  11        3.82        1.26      9.88 o 
   2  15  11        0.00        0.00     23.05 o 
  -2  16  11        4.76        6.79     10.87 o 
  -1  16  11       37.46        0.86     19.23 o 
   0  16  11        0.25        0.00      9.23 o 
   1  16  11        0.18       14.72     11.35 o 
   2  16  11        3.93        0.00     15.58 o 
  -2  17  11       16.41       16.85     11.99 o 
  -1  17  11        2.51        0.00     10.34 o 
   0  17  11        7.61        0.00     11.51 o 
   1  17  11        0.47        4.10     11.30 o 
  -1  18  11        4.87        0.00     17.25 o 
   0  18  11        7.09       19.44     14.16 o 
  -4   0  12        8.54       43.26     11.46 o 
  -2   0  12      427.90      429.53     24.27 o 
   0   0  12      157.08      338.72     90.60 o 
   2   0  12       41.98       28.57     22.40 o 
   4   0  12        3.91        0.00     24.83 o 
  -5   1  12        0.41        0.00      6.80 o 
  -4   1  12       19.91       18.74      6.45 o 
  -3   1  12      814.10      819.40     29.34 o 
  -2   1  12       75.90       86.93      8.17 o 
  -1   1  12      260.26      287.20     13.56 o 
   0   1  12        4.41        4.54      4.66 o 
   1   1  12        3.88        2.18      5.19 o 
   2   1  12        0.31       12.18     10.92 o 
   3   1  12        1.10        0.00     10.96 o 
   4   1  12       19.77       22.55     15.77 o 
  -5   2  12        0.11        0.00      7.37 o 
  -4   2  12        9.91       13.58      6.26 o 
  -3   2  12        2.68        0.00      5.25 o 
  -2   2  12       43.51       44.25      6.70 o 
  -1   2  12       19.75       34.48      6.28 o 
   0   2  12      162.33      158.81     13.41 o 
   1   2  12        0.58        0.00      4.56 o 
   2   2  12        0.13        0.00     13.40 o 
   3   2  12       24.24       16.44     13.12 o 
   4   2  12        4.67        0.00     14.25 o 
  -5   3  12        1.92        0.00      7.58 o 
  -4   3  12       35.17       31.09      7.49 o 
  -3   3  12       46.13       73.86      9.66 o 
  -2   3  12      249.01      235.98     18.23 o 
  -1   3  12      145.45      178.79     10.83 o 
   0   3  12       49.37       72.72      8.54 o 
   1   3  12       12.67        3.92      5.06 o 
   2   3  12        0.66        6.17      9.93 o 
   3   3  12      150.39      173.44     21.70 o 
   4   3  12       69.89       85.72     42.47 o 
  -5   4  12        0.40        5.63      7.60 o 
  -4   4  12       18.03       31.88      7.97 o 
  -3   4  12       15.27       19.41      7.01 o 
  -2   4  12       33.54       21.81      6.80 o 
  -1   4  12       27.77       26.91      8.35 o 
   0   4  12      211.86      219.07     12.43 o 
   1   4  12        7.79        2.99      5.14 o 
   2   4  12      219.41      229.36     21.96 o 
   3   4  12        6.66        0.00     11.53 o 
   4   4  12       18.55        8.94     14.63 o 
  -5   5  12        0.13        4.01      8.94 o 
  -4   5  12        3.07        0.05      6.80 o 
  -3   5  12        8.50        6.54      7.67 o 
  -2   5  12       20.80       19.37      7.01 o 
  -1   5  12      384.49      370.54     16.31 o 
   0   5  12      261.32      248.46     18.35 o 
   1   5  12        3.03        0.00      4.83 o 
   2   5  12      101.40      121.07     16.90 o 
   3   5  12       57.49       71.77     16.16 o 
   4   5  12        0.27        0.00     19.41 o 
  -5   6  12        0.04        0.00      9.27 o 
  -4   6  12        5.79        5.31      6.07 o 
  -3   6  12        6.60       13.50      6.05 o 
  -2   6  12      406.13      404.47     18.33 o 
  -1   6  12       43.54       51.72      8.13 o 
   0   6  12       29.24       28.33      7.08 o 
   1   6  12      121.15      132.75     12.90 o 
   2   6  12       81.53       77.77     14.89 o 
   3   6  12       18.86       13.19     12.27 o 
   4   6  12        0.01       28.82     20.87 o 
  -5   7  12       24.31       20.04     14.81 o 
  -4   7  12       11.88       14.95      6.46 o 
  -3   7  12        0.88        2.65      5.60 o 
  -2   7  12       92.25       96.69     10.12 o 
  -1   7  12       13.03        8.99      5.98 o 
   0   7  12        0.64        0.00      5.10 o 
   1   7  12       22.69       11.63      7.03 o 
   2   7  12      200.82      177.41     19.93 o 
   3   7  12       15.43       22.27     18.22 o 
   4   7  12        1.12        8.24     19.86 o 
  -4   8  12       20.17       20.83      7.23 o 
  -3   8  12       22.70       19.47      6.63 o 
  -2   8  12        8.67        2.27      7.45 o 
  -1   8  12       13.88       15.44      6.33 o 
   0   8  12      162.69      157.75     11.80 o 
   1   8  12      173.16      145.83     14.62 o 
   2   8  12       63.68       50.99     13.07 o 
   3   8  12       89.15      129.22     39.28 o 
   4   8  12        4.73       14.01     29.54 o 
  -4   9  12        9.56       15.76      7.86 o 
  -3   9  12        7.06        1.17      6.19 o 
  -2   9  12       45.33       32.37      7.38 o 
  -1   9  12       34.43       44.43      7.95 o 
   0   9  12        0.62       26.65      7.47 o 
   1   9  12       19.49       26.80      8.05 o 
   2   9  12      116.35      118.34     18.62 o 
   3   9  12        5.00       14.61     25.00 o 
   4   9  12      102.20      123.37     42.21 o 
  -4  10  12       11.58        0.62      7.15 o 
  -3  10  12      251.06      272.11     15.27 o 
  -2  10  12       30.01       22.96      7.22 o 
  -1  10  12      375.36      353.07     17.20 o 
   0  10  12       21.04       10.95      7.66 o 
   1  10  12        0.18        0.36      6.35 o 
   2  10  12      110.17      129.35     38.47 o 
   3  10  12       11.38       24.67     26.94 o 
  -4  11  12      119.62      178.74     22.68 o 
  -3  11  12       12.39       15.62      7.33 o 
  -2  11  12       59.27       57.29      8.95 o 
  -1  11  12       27.24       27.72      7.68 o 
   0  11  12        7.83        8.35     12.46 o 
   1  11  12       79.59       97.16     11.52 o 
   2  11  12       27.31       16.83     13.42 o 
   3  11  12       13.42        4.22     26.94 o 
  -4  12  12       22.62       28.98     14.10 o 
  -3  12  12        4.07        1.12      7.57 o 
  -2  12  12      179.73      188.54     14.63 o 
  -1  12  12       13.49       11.70      7.31 o 
   0  12  12       28.73       55.53     11.64 o 
   1  12  12      100.49       98.13     12.12 o 
   2  12  12       19.60       27.10     14.71 o 
   3  12  12       11.10        0.00     26.29 o 
  -3  13  12       33.48       46.20     10.45 o 
  -2  13  12      107.05       94.53     11.89 o 
  -1  13  12        0.11        0.00      8.24 o 
   0  13  12       47.79       50.99     10.43 o 
   1  13  12       12.40        7.27      8.34 o 
   2  13  12        3.91       13.69     13.57 o 
   3  13  12        2.89        0.00     26.62 o 
  -3  14  12        3.11        3.83      9.23 o 
  -2  14  12        1.54        6.79      8.40 o 
  -1  14  12        1.28        0.00      8.35 o 
   0  14  12       12.39        4.05      8.55 o 
   1  14  12        3.82        0.00     10.25 o 
   2  14  12        4.49        1.04     13.92 o 
  -3  15  12        2.15        0.00      9.73 o 
  -2  15  12       37.67       23.30     25.19 o 
  -1  15  12       49.55       49.12     11.18 o 
   0  15  12       30.79       23.42      9.72 o 
   1  15  12        1.46       13.92     11.61 o 
   2  15  12       29.11       12.93     42.36 o 
  -2  16  12       20.17       15.22     13.88 o 
  -1  16  12        5.18        0.00     10.75 o 
   0  16  12        0.79        5.13      9.16 o 
   1  16  12       10.35        8.30     23.86 o 
  -1  17  12        0.08        0.00     11.45 o 
   0  17  12       19.29       13.36     15.75 o 
   1  17  12        7.26        0.00     13.51 o 
  -5   0  13        0.59        5.99     11.05 o 
  -3   0  13      353.93      338.86     56.11 o 
  -1   0  13        0.32        5.55      7.14 o 
   1   0  13      456.51      446.43     25.17 o 
   3   0  13       17.13        0.00     21.43 o 
  -5   1  13        3.65        0.00      7.07 o 
  -4   1  13       58.45       64.03      9.39 o 
  -3   1  13       82.91       73.86      8.61 o 
  -2   1  13      222.80      236.68     12.99 o 
  -1   1  13        6.65        7.00      5.29 o 
   0   1  13      542.78      538.98     24.98 o 
   1   1  13       18.54       15.59      5.30 o 
   2   1  13        9.09        0.00     20.45 o 
   3   1  13        4.05        0.00     10.96 o 
   4   1  13        0.09       20.36     17.19 o 
  -5   2  13       14.87       32.56      9.47 o 
  -4   2  13       18.97       10.73      6.73 o 
  -3   2  13      201.82      228.83     12.94 o 
  -2   2  13       21.11       41.55      7.16 o 
  -1   2  13      128.76      117.36      9.46 o 
   0   2  13        7.10        2.32      5.16 o 
   1   2  13       25.33       27.87      6.72 o 
   2   2  13        0.76        7.94     11.22 o 
   3   2  13        9.36       11.83     12.38 o 
   4   2  13       21.92       26.77     17.79 o 
  -5   3  13        9.10       15.64      8.65 o 
  -4   3  13       37.95       30.67      8.11 o 
  -3   3  13        9.29        2.74      5.56 o 
  -2   3  13        0.91        0.00      5.15 o 
  -1   3  13       39.97       33.06      7.28 o 
   0   3  13       38.40       35.14      9.57 o 
   1   3  13       12.94       31.77      7.14 o 
   2   3  13       20.08       34.31     13.16 o 
   3   3  13        7.33        4.05     11.85 o 
   4   3  13        0.21       22.23     16.45 o 
  -5   4  13        2.83        0.00      7.53 o 
  -4   4  13       10.46       10.27      9.13 o 
  -3   4  13        9.25        5.76      6.58 o 
  -2   4  13        6.05       10.65      8.45 o 
  -1   4  13      480.04      456.68     20.73 o 
   0   4  13        2.97        0.00      5.10 o 
   1   4  13       14.94       11.54      6.06 o 
   2   4  13      242.18      236.37     26.57 o 
   3   4  13       54.66       69.78     17.37 o 
   4   4  13        3.36       12.97     16.41 o 
  -5   5  13        7.28       27.07      9.17 o 
  -4   5  13        0.48        3.66      7.11 o 
  -3   5  13        3.33        6.82      6.70 o 
  -2   5  13        2.26        0.00      6.17 o 
  -1   5  13      272.27      251.91     16.83 o 
   0   5  13      106.88      106.57      9.81 o 
   1   5  13      100.11      113.32     11.11 o 
   2   5  13      273.14      237.75     23.10 o 
   3   5  13      168.07      125.54     20.03 o 
   4   5  13        8.84        0.00     19.01 o 
  -5   6  13        0.90        1.24      8.13 o 
  -4   6  13        0.81        3.20      6.35 o 
  -3   6  13       30.17       31.84      7.29 o 
  -2   6  13       49.37       27.86      7.48 o 
  -1   6  13      119.73      121.68     10.32 o 
   0   6  13       10.87        3.69      5.89 o 
   1   6  13      263.18      273.28     16.64 o 
   2   6  13        4.62       22.28     26.13 o 
   3   6  13       12.68       23.17     18.03 o 
   4   6  13        1.28        0.00     19.24 o 
  -4   7  13       70.90       85.00      9.47 o 
  -3   7  13       22.71       25.94      7.21 o 
  -2   7  13       51.33       56.47      8.15 o 
  -1   7  13        0.99        0.00      5.62 o 
   0   7  13       11.55       15.21      9.51 o 
   1   7  13       64.64       73.27      9.95 o 
   2   7  13      284.18      312.61     58.62 o 
   3   7  13        1.99        0.00     22.40 o 
   4   7  13       19.01       34.98     22.83 o 
  -4   8  13       34.64       20.73      9.19 o 
  -3   8  13       35.50       24.28      7.33 o 
  -2   8  13       44.08       23.95      7.29 o 
  -1   8  13       87.57       79.02      9.33 o 
   0   8  13       14.21        8.38      6.60 o 
   1   8  13       37.87       30.69      8.58 o 
   2   8  13       25.97       33.44     26.94 o 
   3   8  13       14.31        0.00     22.40 o 
  -4   9  13       15.11       17.61      7.78 o 
  -3   9  13       35.80       35.08      7.80 o 
  -2   9  13       46.84       40.95      8.01 o 
  -1   9  13       12.12       10.43      6.46 o 
   0   9  13       39.20       42.71     15.01 o 
   1   9  13        0.63        4.05      7.26 o 
   2   9  13        0.21        9.09     20.13 o 
   3   9  13        1.36       13.63     25.32 o 
  -4  10  13        1.94        0.00      7.36 o 
  -3  10  13       18.28       15.38      7.55 o 
  -2  10  13      130.27      121.13     11.19 o 
  -1  10  13        5.54        6.35      6.76 o 
   0  10  13       33.03       37.17      8.63 o 
   1  10  13       27.21       25.00      9.93 o 
   2  10  13        6.02       12.01     21.10 o 
   3  10  13       21.79       39.28     30.19 o 
  -4  11  13       11.59        3.20     13.95 o 
  -3  11  13        1.40        1.28      7.38 o 
  -2  11  13       67.94       73.02     12.22 o 
  -1  11  13      106.32      102.71     13.70 o 
   0  11  13       16.93       15.28     12.65 o 
   1  11  13      127.38      164.76     16.67 o 
   2  11  13        1.38       17.20     24.67 o 
   3  11  13        8.68       31.49     28.57 o 
  -3  12  13        7.41       16.72      8.77 o 
  -2  12  13       85.86       77.10     10.60 o 
  -1  12  13        0.07        0.00      7.32 o 
   0  12  13       56.13       55.94     14.12 o 
   1  12  13        2.20        0.00      8.98 o 
   2  12  13        8.21        0.00     11.48 o 
   3  12  13        0.76        0.00     27.59 o 
  -3  13  13       28.67       26.44      9.71 o 
  -2  13  13       16.59       14.88      8.19 o 
  -1  13  13        5.73       22.52     11.68 o 
   0  13  13       43.93       32.55     11.21 o 
   1  13  13        1.55        0.00      9.85 o 
   2  13  13       18.40       25.00     15.42 o 
  -3  14  13        5.34       19.07      9.81 o 
  -2  14  13       14.49       16.65     10.87 o 
  -1  14  13       35.71       42.45     14.99 o 
   0  14  13        5.08        1.78     10.18 o 
   1  14  13        8.95        0.00     32.95 o 
   2  14  13       23.84        4.37     14.94 o 
  -2  15  13       25.12       22.31     12.88 o 
  -1  15  13       54.06       59.53     13.63 o 
   0  15  13       30.91       44.20     11.34 o 
   1  15  13        0.09        0.00     13.72 o 
   2  15  13       15.07       18.18     16.67 o 
  -2  16  13       64.22       71.79     20.29 o 
  -1  16  13        0.58       21.48     14.65 o 
   0  16  13       21.16       21.15     12.17 o 
   1  16  13        3.12        7.79     15.15 o 
  -1  17  13       86.06       61.62     16.36 o 
   0  17  13        1.33        0.00     13.01 o 
  -4   0  14        0.11        0.00      8.42 o 
  -2   0  14      404.13      460.78     27.14 o 
   0   0  14      132.37      125.01     30.85 o 
   2   0  14       13.65       40.90     25.00 o 
   4   0  14      175.90      259.11     54.55 o 
  -5   1  14        0.50        8.83      8.00 o 
  -4   1  14        2.35        1.49      6.56 o 
  -3   1  14       36.00       33.75      7.53 o 
  -2   1  14        3.02        2.26      6.12 o 
  -1   1  14       51.27       37.65      7.23 o 
   0   1  14       13.36       10.98      5.61 o 
   1   1  14       28.97       36.93      6.41 o 
   2   1  14       20.05        4.20     14.67 o 
   3   1  14       36.23       58.44     20.50 o 
   4   1  14        4.61       18.96     19.85 o 
  -5   2  14        0.45        0.00      7.80 o 
  -4   2  14        2.28        6.71      6.57 o 
  -3   2  14      140.00      148.73     11.45 o 
  -2   2  14        5.07        0.00      5.45 o 
  -1   2  14      101.30       99.04      9.23 o 
   0   2  14       29.19       27.35      6.51 o 
   1   2  14       94.84       90.35     10.89 o 
   2   2  14        0.08        2.13     13.54 o 
   3   2  14        4.54        0.00     12.63 o 
   4   2  14       12.51       29.61     17.71 o 
  -5   3  14        1.43        0.00      8.10 o 
  -4   3  14        6.12        3.42      7.63 o 
  -3   3  14        1.12        4.20      6.12 o 
  -2   3  14       61.89       73.54      9.46 o 
  -1   3  14      114.94      115.74     11.47 o 
   0   3  14       99.02       96.44     11.88 o 
   1   3  14      371.97      350.89     18.82 o 
   2   3  14       19.08       16.73     12.51 o 
   3   3  14       19.71       25.18     14.40 o 
   4   3  14       16.75        1.69     16.76 o 
  -4   4  14        2.61        4.01      7.37 o 
  -3   4  14        3.93        0.85      6.75 o 
  -2   4  14       70.36       58.54      9.27 o 
  -1   4  14      171.00      173.09     13.30 o 
   0   4  14       61.65       54.81      8.26 o 
   1   4  14       59.69       51.71      8.82 o 
   2   4  14      101.70      114.82     50.97 o 
   3   4  14       10.46       19.87     13.52 o 
   4   4  14        3.21       16.08     23.53 o 
  -4   5  14       27.96       40.44      9.25 o 
  -3   5  14      141.11      164.13     13.20 o 
  -2   5  14        7.54       12.78      7.30 o 
  -1   5  14        9.68        0.00      5.53 o 
   0   5  14      186.95      176.98     12.22 o 
   1   5  14       34.81       25.31      7.75 o 
   2   5  14        5.95        4.65     13.13 o 
   3   5  14        0.00        0.00     13.73 o 
   4   5  14       15.31       10.54     21.36 o 
  -4   6  14        0.86        5.44      6.98 o 
  -3   6  14      115.22      127.36     10.82 o 
  -2   6  14       63.74       62.99      8.50 o 
  -1   6  14       60.74       60.42      8.67 o 
   0   6  14       70.73       76.53      9.33 o 
   1   6  14       40.99       27.27      8.86 o 
   2   6  14        7.17        7.74     14.82 o 
   3   6  14       22.88       20.45     26.94 o 
  -4   7  14       41.42       23.94      7.85 o 
  -3   7  14        5.61        0.00      5.94 o 
  -2   7  14        5.51        6.31      6.21 o 
  -1   7  14       24.23       10.79      6.53 o 
   0   7  14      416.22      461.83     22.16 o 
   1   7  14       93.43       84.83     10.85 o 
   2   7  14       20.38       33.44     18.50 o 
   3   7  14       81.28      193.50     47.72 o 
  -4   8  14        1.76       10.21      8.57 o 
  -3   8  14       40.87       41.32      8.21 o 
  -2   8  14       29.58       32.59      7.75 o 
  -1   8  14       87.67       77.64      9.65 o 
   0   8  14       79.16       68.69     10.80 o 
   1   8  14      116.16      104.95     11.82 o 
   2   8  14       89.52       67.53     33.12 o 
   3   8  14        7.19       42.20     27.92 o 
  -4   9  14        3.52        2.43      7.64 o 
  -3   9  14       14.44       11.72      7.13 o 
  -2   9  14      175.97      172.90     13.99 o 
  -1   9  14       36.64       63.16      9.35 o 
   0   9  14       29.35       24.84     12.03 o 
   1   9  14       45.56       20.81      9.81 o 
   2   9  14        0.02       34.08     26.29 o 
   3   9  14        0.14       13.31     24.02 o 
  -4  10  14        0.88        0.00      7.77 o 
  -3  10  14       42.53       46.98      9.23 o 
  -2  10  14       43.14       35.89      9.68 o 
  -1  10  14       36.07       29.70      8.16 o 
   0  10  14        8.08        4.15      9.91 o 
   1  10  14        2.79        0.00     10.78 o 
   2  10  14       49.24       63.63     30.52 o 
   3  10  14        4.97       10.71     26.29 o 
  -3  11  14        1.93        8.89      7.25 o 
  -2  11  14        0.73        0.00      7.35 o 
  -1  11  14       14.96       10.76     10.33 o 
   0  11  14        4.41        0.00      8.06 o 
   1  11  14      115.32      128.59     18.28 o 
   2  11  14       21.90        0.32     24.35 o 
   3  11  14       19.81       27.59     29.87 o 
  -3  12  14        5.37       11.47      8.12 o 
  -2  12  14      170.34      144.24     22.88 o 
  -1  12  14        3.54        0.00      7.68 o 
   0  12  14        3.90       14.43     10.20 o 
   1  12  14        3.07        6.49     12.50 o 
   2  12  14        1.46        0.00     25.00 o 
  -3  13  14       16.70       23.23      9.18 o 
  -2  13  14        0.25        0.00      7.59 o 
  -1  13  14        2.68        0.00     14.38 o 
   0  13  14      179.34      144.22     22.01 o 
   1  13  14        8.28        8.74     13.41 o 
   2  13  14       24.14       18.50     25.97 o 
  -2  14  14       72.14       70.99     15.81 o 
  -1  14  14        0.81       17.43     12.11 o 
   0  14  14        0.77       31.53     10.69 o 
   1  14  14        2.87       19.91     21.59 o 
   2  14  14        7.21       24.02     26.29 o 
  -2  15  14        7.62       16.65     12.12 o 
  -1  15  14       42.88       52.19     13.19 o 
   0  15  14        8.18       15.62     10.20 o 
   1  15  14        8.29        6.40     14.12 o 
  -1  16  14        1.98        0.00     13.63 o 
   0  16  14        0.01       12.26     10.51 o 
  -3   0  15       17.61       35.41     13.09 o 
  -1   0  15       25.54       10.84     13.42 o 
   1   0  15       16.17        7.26     14.74 o 
   3   0  15       11.19        0.00     25.65 o 
  -4   1  15      174.33      168.97     17.10 o 
  -3   1  15        1.85        2.24      6.21 o 
  -2   1  15        3.03        0.00      5.62 o 
  -1   1  15      297.55      327.48     16.31 o 
   0   1  15       38.09       41.95      7.68 o 
   1   1  15        0.07        4.06      7.11 o 
   2   1  15       55.97      105.17     23.52 o 
   3   1  15        3.40        0.00     16.07 o 
   4   1  15        9.12       10.05     21.06 o 
  -4   2  15        2.12        0.00      6.58 o 
  -3   2  15       10.73        6.07      6.53 o 
  -2   2  15        0.76        0.54      6.02 o 
  -1   2  15        1.28        3.37      7.97 o 
   0   2  15       44.52       34.12      7.26 o 
   1   2  15      137.41      143.58     16.90 o 
   2   2  15        5.64       39.31     17.76 o 
   3   2  15        5.92        0.00     19.48 o 
  -4   3  15        0.86       10.43      8.24 o 
  -3   3  15        2.24        0.09      6.45 o 
  -2   3  15       39.95       42.95      8.01 o 
  -1   3  15       41.99       34.91      7.70 o 
   0   3  15      146.32      135.45     12.71 o 
   1   3  15       29.76       14.24      7.56 o 
   2   3  15       45.65       64.39     19.42 o 
   3   3  15       15.84        0.83     16.12 o 
  -4   4  15        0.01        0.00      7.78 o 
  -3   4  15       85.40       80.57     13.98 o 
  -2   4  15      102.82       97.53     12.35 o 
  -1   4  15       29.62       24.01      8.07 o 
   0   4  15        1.60       12.63      6.80 o 
   1   4  15      237.56      269.66     17.07 o 
   2   4  15        0.12        1.33     14.87 o 
   3   4  15       12.06       40.91     20.37 o 
  -4   5  15        7.39        0.00      7.72 o 
  -3   5  15       21.58       21.62      8.70 o 
  -2   5  15       34.33       44.11      9.16 o 
  -1   5  15       15.80       16.92      6.70 o 
   0   5  15       20.70       14.74      6.88 o 
   1   5  15        9.56        5.03      8.36 o 
   2   5  15       31.01       40.78     32.79 o 
   3   5  15       36.70       55.26     20.42 o 
  -4   6  15        0.00        0.00      6.38 o 
  -3   6  15       49.55       47.98      8.80 o 
  -2   6  15        1.60        3.62      6.67 o 
  -1   6  15        2.58        0.56      6.31 o 
   0   6  15       14.66        8.98      6.57 o 
   1   6  15      124.74      134.67     12.88 o 
   2   6  15       57.52       76.19     21.26 o 
   3   6  15       16.31       48.04     31.49 o 
  -4   7  15        7.13        5.66      7.44 o 
  -3   7  15       75.85       78.46     14.30 o 
  -2   7  15        3.41        3.91      7.48 o 
  -1   7  15      103.71       81.23     16.26 o 
   0   7  15       78.54       87.25     13.96 o 
   1   7  15       22.48        5.57      7.88 o 
   2   7  15       30.47       38.93     16.43 o 
   3   7  15       14.20       38.95     31.49 o 
  -4   8  15        3.81        0.00      7.06 o 
  -3   8  15        7.45       16.13      7.85 o 
  -2   8  15       27.86       24.08      7.89 o 
  -1   8  15       10.20        1.96      6.81 o 
   0   8  15       96.80      122.06     22.14 o 
   1   8  15        1.47        0.00     11.24 o 
   2   8  15       44.40       91.87     33.44 o 
   3   8  15        9.11        5.19     27.27 o 
  -4   9  15        5.18        5.62      8.15 o 
  -3   9  15       11.35        0.00      7.03 o 
  -2   9  15        0.01        0.00      6.55 o 
  -1   9  15       68.34       67.62     11.32 o 
   0   9  15      122.17      107.29     12.27 o 
   1   9  15      102.94      128.02     15.58 o 
   2   9  15       26.76       44.15     27.92 o 
   3   9  15      144.51      181.82     49.35 o 
  -3  10  15       11.26        0.02      7.79 o 
  -2  10  15       88.28       85.07     12.03 o 
  -1  10  15        1.47        0.00      7.45 o 
   0  10  15       28.14       35.71     14.32 o 
   1  10  15      114.84      115.52     19.71 o 
   2  10  15        0.52       11.69     24.02 o 
  -3  11  15        0.32        0.00      7.38 o 
  -2  11  15        9.95        4.33      7.70 o 
  -1  11  15       96.20       78.03     11.62 o 
   0  11  15       45.01       47.66     11.82 o 
   1  11  15        0.01        0.00     10.59 o 
   2  11  15        0.26       20.45     26.62 o 
  -3  12  15       25.51       41.22      9.91 o 
  -2  12  15        4.45        7.54      8.34 o 
  -1  12  15       12.97        3.98     11.48 o 
   0  12  15        0.33        4.08      9.56 o 
   1  12  15       69.20       55.83     17.75 o 
   2  12  15        0.19        9.41     25.64 o 
  -2  13  15       75.67       72.81     12.25 o 
  -1  13  15       48.71       65.76     13.51 o 
   0  13  15        7.69       12.20     10.30 o 
   1  13  15       12.65       36.68     17.21 o 
  -2  14  15        1.24        0.00     11.02 o 
  -1  14  15       48.21       34.52     12.54 o 
   0  14  15        1.01        1.53      9.01 o 
   1  14  15        1.31        0.00     13.79 o 
  -1  15  15       13.62        4.83     10.80 o 
   0  15  15        8.12        9.92      9.94 o 
  -4   0  16      208.58      199.47     19.99 o 
  -2   0  16       18.16        2.68     10.00 o 
   0   0  16      330.45      419.83     26.94 o 
   2   0  16      329.21      351.75     54.24 o 
  -4   1  16       42.75       24.59      8.34 o 
  -3   1  16      236.54      250.37     15.14 o 
  -2   1  16       22.20       12.60      8.03 o 
  -1   1  16       24.67       27.89      7.69 o 
   0   1  16      139.29      157.63     12.12 o 
   1   1  16        0.01        0.00     17.85 o 
   2   1  16        0.01       12.48     16.55 o 
   3   1  16        0.58       15.20     17.47 o 
  -4   2  16        0.71        7.78      7.39 o 
  -3   2  16        0.49        0.00      6.26 o 
  -2   2  16      113.45      125.59     12.80 o 
  -1   2  16        0.62        0.00      5.77 o 
   0   2  16       42.80       28.52      8.86 o 
   1   2  16       13.73       27.67     17.85 o 
   2   2  16       54.94       84.92     22.37 o 
   3   2  16        0.17       23.43     19.40 o 
  -4   3  16       21.04       23.73      9.38 o 
  -3   3  16        2.85        0.10      7.00 o 
  -2   3  16      107.80       98.51     10.47 o 
  -1   3  16        5.72        0.00      5.82 o 
   0   3  16       23.27        1.75      6.85 o 
   1   3  16      112.58      114.33     21.46 o 
   2   3  16        6.04       17.43     15.44 o 
   3   3  16       25.79       39.33     20.51 o 
  -4   4  16       15.94       21.11     10.39 o 
  -3   4  16        5.47        6.26      8.10 o 
  -2   4  16       11.63        5.46      7.83 o 
  -1   4  16        5.68        7.35      8.58 o 
   0   4  16        4.14        8.24      7.17 o 
   1   4  16        3.97       16.04     10.91 o 
   2   4  16       10.11       17.28     17.56 o 
   3   4  16       28.61       69.15     22.14 o 
  -4   5  16        3.00        0.00      8.18 o 
  -3   5  16        0.75        0.00      7.62 o 
  -2   5  16      218.22      272.71     17.49 o 
  -1   5  16        0.43        7.24      7.45 o 
   0   5  16        7.59        7.87      6.78 o 
   1   5  16       25.88       28.52      8.71 o 
   2   5  16       57.13       66.52     19.89 o 
   3   5  16        7.13        0.00     23.70 o 
  -4   6  16        5.05        4.24      8.81 o 
  -3   6  16        8.35        8.82      7.55 o 
  -2   6  16      281.20      273.26     15.76 o 
  -1   6  16       26.67       33.50      8.44 o 
   0   6  16        2.45        1.86      7.00 o 
   1   6  16       31.93       32.36     13.10 o 
   2   6  16       14.78       13.58     34.25 o 
   3   6  16        6.86        0.00     26.62 o 
  -4   7  16        2.76        0.00      7.42 o 
  -3   7  16       19.45       18.06      7.97 o 
  -2   7  16        0.90        5.44      6.87 o 
  -1   7  16        3.32        0.00      6.48 o 
   0   7  16       36.39       45.34     11.11 o 
   1   7  16        7.61        5.10      8.65 o 
   2   7  16        0.00       53.24     30.51 o 
   3   7  16       55.80      159.72     45.77 o 
  -3   8  16        0.26        0.00      7.67 o 
  -2   8  16        0.03        3.15      7.31 o 
  -1   8  16       40.26       37.48      8.88 o 
   0   8  16       39.47       39.05      9.85 o 
   1   8  16       80.30       80.38     26.81 o 
   2   8  16        3.22       17.53     25.00 o 
   3   8  16        3.56        0.00     26.29 o 
  -3   9  16        3.90        2.84      7.53 o 
  -2   9  16        7.55        0.00      7.14 o 
  -1   9  16       31.10       22.83      8.85 o 
   0   9  16        5.10        4.68      8.53 o 
   1   9  16       42.41       56.40     27.76 o 
   2   9  16       19.64       37.98     33.11 o 
  -3  10  16       22.57       25.20     11.15 o 
  -2  10  16        2.13        7.73      7.85 o 
  -1  10  16       62.37       42.25     10.28 o 
   0  10  16      147.68      107.78     17.01 o 
   1  10  16        0.35        0.00     11.53 o 
   2  10  16       15.54       25.97     26.29 o 
  -3  11  16       15.42       15.54      8.94 o 
  -2  11  16        7.22        1.97      7.83 o 
  -1  11  16       33.52       33.14     13.12 o 
   0  11  16       42.98       32.76     11.71 o 
   1  11  16       18.30       43.49     16.02 o 
   2  11  16        2.72        8.12     27.27 o 
  -2  12  16        3.51        0.00      8.74 o 
  -1  12  16       83.42       80.37     19.07 o 
   0  12  16       49.33       32.37     12.09 o 
   1  12  16       10.88        1.21     12.40 o 
  -2  13  16        6.05       10.35     10.23 o 
  -1  13  16        2.80        5.23     10.57 o 
   0  13  16        1.73        0.00     10.50 o 
   1  13  16        2.94        5.31     19.96 o 
  -1  14  16        1.51        0.00      9.95 o 
   0  14  16        1.15        1.23      9.54 o 
  -3   0  17       58.91       82.11     14.96 o 
  -1   0  17       19.24       20.65     10.56 o 
   1   0  17        5.16        9.41     24.02 o 
   3   0  17        2.00        8.44     28.57 o 
  -4   1  17       21.09       23.07      8.97 o 
  -3   1  17       34.10       31.14     10.19 o 
  -2   1  17       17.38       12.77      7.23 o 
  -1   1  17        5.16        0.00     10.04 o 
   0   1  17        1.28        0.00      5.69 o 
   1   1  17       75.65       76.73     21.86 o 
   2   1  17        5.64       34.56     19.93 o 
   3   1  17        2.71       14.68     19.51 o 
  -4   2  17        9.37        0.00      9.04 o 
  -3   2  17       21.71       14.18      7.79 o 
  -2   2  17        6.94       10.27      7.48 o 
  -1   2  17      272.56      314.75     27.21 o 
   0   2  17       23.95       16.75      7.25 o 
   1   2  17        7.96        8.11     17.37 o 
   2   2  17        0.31        0.00     15.52 o 
   3   2  17       17.09       53.02     21.72 o 
  -4   3  17        0.91        2.84      8.57 o 
  -3   3  17       41.27       41.16      9.43 o 
  -2   3  17        0.00        4.25      7.32 o 
  -1   3  17       33.38       30.29      8.46 o 
   0   3  17       72.00       74.46     11.07 o 
   1   3  17       89.84       62.52     27.43 o 
   2   3  17        0.03        1.61     15.11 o 
   3   3  17        3.00        8.93     19.05 o 
  -4   4  17        0.00        4.00      9.34 o 
  -3   4  17        2.95       10.87      8.53 o 
  -2   4  17       54.69       63.40     11.10 o 
  -1   4  17      128.51      132.60     13.86 o 
   0   4  17       19.51        8.36      7.49 o 
   1   4  17        1.77        9.23     15.48 o 
   2   4  17       50.45       74.36     30.52 o 
   3   4  17       14.39       27.36     20.39 o 
  -4   5  17        0.62        1.72      9.17 o 
  -3   5  17        0.10        0.00      7.47 o 
  -2   5  17        0.07       12.60      8.36 o 
  -1   5  17       18.12       23.85      8.39 o 
   0   5  17      139.77      137.22     14.89 o 
   1   5  17       27.64       74.09     26.46 o 
   2   5  17       13.06       64.35     21.10 o 
   3   5  17       18.86       91.54     36.68 o 
  -3   6  17       26.48       17.07      9.09 o 
  -2   6  17        0.87        2.48      7.36 o 
  -1   6  17       25.34       24.32      8.50 o 
   0   6  17        1.00        0.00      7.85 o 
   1   6  17       82.62       57.82     20.20 o 
   2   6  17        0.59       20.92     18.34 o 
  -3   7  17        0.06        4.62      7.82 o 
  -2   7  17       51.05       53.24     10.40 o 
  -1   7  17       61.02       48.74      9.79 o 
   0   7  17      160.88      183.87     16.88 o 
   1   7  17        0.41        8.69     15.42 o 
   2   7  17       47.83       77.59     33.11 o 
  -3   8  17       12.25        9.11      8.15 o 
  -2   8  17       20.49        8.92      8.13 o 
  -1   8  17       67.95       65.20     14.05 o 
   0   8  17        0.49        9.13      8.63 o 
   1   8  17        0.27        7.18     14.22 o 
   2   8  17        2.04        0.00     25.32 o 
  -3   9  17       22.85        0.00      8.41 o 
  -2   9  17        6.17        4.10      7.85 o 
  -1   9  17        5.50        8.13      7.96 o 
   0   9  17        0.29        0.00      8.33 o 
   1   9  17        1.72        3.80     21.91 o 
   2   9  17       18.28       37.66     31.81 o 
  -3  10  17        3.02        0.00      7.52 o 
  -2  10  17        0.07        0.00      9.22 o 
  -1  10  17        2.27        8.49      9.30 o 
   0  10  17       68.05       53.89     13.39 o 
   1  10  17       36.35       58.96     17.15 o 
   2  10  17        1.44       47.72     33.44 o 
  -2  11  17        3.35        0.00      7.61 o 
  -1  11  17        5.84        0.70     13.44 o 
   0  11  17        0.39        0.00      9.85 o 
   1  11  17       12.93       21.10     14.99 o 
  -2  12  17        6.63       12.95      9.75 o 
  -1  12  17       13.63        0.86     10.68 o 
   0  12  17       16.22       20.59     11.90 o 
   1  12  17        8.67        0.92     13.57 o 
  -1  13  17       27.83       30.58     17.08 o 
   0  13  17       21.21       33.11     13.12 o 
  -4   0  18        4.98        6.94     18.10 o 
  -2   0  18       50.31       27.46     12.08 o 
   0   0  18        0.48       10.62     10.09 o 
   2   0  18       18.54       19.15     25.65 o 
  -4   1  18       32.86       22.02      9.22 o 
  -3   1  18       14.07       17.86      8.84 o 
  -2   1  18       76.59       77.61     16.60 o 
  -1   1  18       27.82       21.44      9.17 o 
   0   1  18        5.96       14.37      7.22 o 
   1   1  18       10.72       31.66     18.72 o 
   2   1  18       11.13       29.47     20.20 o 
  -3   2  18        7.73       25.81      9.58 o 
  -2   2  18       23.24       19.45      8.13 o 
  -1   2  18        1.24        0.00      6.91 o 
   0   2  18       11.66        9.90      7.40 o 
   1   2  18       39.73       50.27     32.14 o 
   2   2  18       16.59       32.10     19.74 o 
  -3   3  18        0.61        0.00      7.19 o 
  -2   3  18       61.49       53.36      9.78 o 
  -1   3  18      119.89      107.49     15.59 o 
   0   3  18       80.24       84.58     13.17 o 
   1   3  18       77.07       62.55     22.13 o 
   2   3  18        8.86       33.41     19.08 o 
  -3   4  18       13.70        0.93      8.78 o 
  -2   4  18       13.99       10.58      9.32 o 
  -1   4  18       81.02      131.72     14.48 o 
   0   4  18      139.27      135.90     16.71 o 
   1   4  18        0.24       32.40     18.02 o 
   2   4  18        0.01        0.00     16.91 o 
  -3   5  18        7.91        9.19     10.80 o 
  -2   5  18        3.20        0.00      8.60 o 
  -1   5  18        8.43       11.73      8.14 o 
   0   5  18       44.82       47.02     11.55 o 
   1   5  18      141.99      203.29     30.47 o 
   2   5  18        0.87       35.47     19.18 o 
  -3   6  18        3.76        4.94      8.49 o 
  -2   6  18        5.85        0.07      7.70 o 
  -1   6  18        5.91        1.43      7.96 o 
   0   6  18       45.49       26.16     10.17 o 
   1   6  18        3.05       29.81     18.09 o 
   2   6  18        1.22       15.62     18.12 o 
  -3   7  18       13.65        9.16     10.83 o 
  -2   7  18        0.76        0.00      7.72 o 
  -1   7  18       28.48       24.01      9.04 o 
   0   7  18      161.18      179.40     17.03 o 
   1   7  18       13.10       73.96     21.41 o 
   2   7  18       13.78        8.12     27.92 o 
  -3   8  18        3.64        0.00      7.79 o 
  -2   8  18       18.45        5.81      8.47 o 
  -1   8  18        8.52       15.91      8.94 o 
   0   8  18       12.54        0.00      9.26 o 
   1   8  18        7.81       22.07     27.92 o 
   2   8  18        2.73       17.85     32.14 o 
  -2   9  18        6.12        0.00      8.24 o 
  -1   9  18       11.43       21.18     10.55 o 
   0   9  18       29.51       25.18     10.33 o 
   1   9  18       14.75        0.00     24.35 o 
  -2  10  18        4.09        0.00      8.27 o 
  -1  10  18       11.16        0.00      8.89 o 
   0  10  18        0.41        2.22     10.40 o 
   1  10  18        0.03       47.39     31.81 o 
  -2  11  18        0.90        4.84      9.43 o 
  -1  11  18        2.76       13.98     11.17 o 
   0  11  18        0.00        0.00     14.62 o 
  -1  12  18        0.02        4.35     11.14 o 
   0  12  18        8.28        4.73     11.52 o 
  -3   0  19       44.31       48.84     20.86 o 
  -1   0  19      110.83      138.94     25.95 o 
   1   0  19       70.15      186.03     42.85 o 
  -3   1  19        0.08        0.00      7.76 o 
  -2   1  19        1.19        0.00      7.72 o 
  -1   1  19      180.33      221.64     15.49 o 
   0   1  19        1.95        0.00      7.16 o 
   1   1  19       66.46       96.94     24.44 o 
   2   1  19       12.61       67.47     37.33 o 
  -3   2  19       10.41        3.32      8.49 o 
  -2   2  19       13.55       13.86      8.58 o 
  -1   2  19        0.10        0.00      7.42 o 
   0   2  19       11.89        0.00      9.25 o 
   1   2  19        0.18       34.21     18.70 o 
   2   2  19       19.49       65.75     24.67 o 
  -3   3  19        1.99        5.36      9.27 o 
  -2   3  19       26.26       18.21      9.63 o 
  -1   3  19        6.81        0.00     15.65 o 
   0   3  19       37.77       55.86     11.15 o 
   1   3  19        4.77       19.13     19.37 o 
   2   3  19       24.94       76.66     23.94 o 
  -3   4  19        3.74        0.00      8.67 o 
  -2   4  19        0.19        0.00      9.10 o 
  -1   4  19        3.63        0.00      9.11 o 
   0   4  19       25.52       35.99     10.38 o 
   1   4  19       55.15       51.97     28.08 o 
   2   4  19        0.89       22.83     20.62 o 
  -3   5  19        0.59        2.89      9.51 o 
  -2   5  19        4.57       11.57      9.65 o 
  -1   5  19        1.21       11.42      8.89 o 
   0   5  19        1.76        0.00      8.19 o 
   1   5  19       71.98       97.15     25.50 o 
   2   5  19        9.69       27.39     19.61 o 
  -3   6  19       28.07       12.26     12.01 o 
  -2   6  19       10.42       17.98      9.28 o 
  -1   6  19        5.07        0.00      9.52 o 
   0   6  19        9.46       15.17      9.70 o 
   1   6  19       57.74       58.91     20.73 o 
  -2   7  19       14.86       11.63      9.38 o 
  -1   7  19        1.62       15.33     10.17 o 
   0   7  19        1.10        0.00      9.80 o 
   1   7  19        0.09       10.65     16.74 o 
  -2   8  19        1.27        0.00      8.61 o 
  -1   8  19       25.20       22.73     10.61 o 
   0   8  19       90.67      118.17     15.52 o 
   1   8  19       17.16        0.00     28.57 o 
  -2   9  19        1.82        0.00      8.78 o 
  -1   9  19       72.63       67.64     13.16 o 
   0   9  19       11.85       18.66     10.39 o 
   1   9  19        3.32        0.00     26.62 o 
  -1  10  19       30.98       22.78     10.80 o 
   0  10  19       11.36       26.40     12.62 o 
  -2   0  20       42.30       31.47     13.76 o 
   0   0  20      189.44      202.94     43.84 o 
  -3   1  20        0.89        1.85      8.84 o 
  -2   1  20        4.42        0.00      7.93 o 
  -1   1  20       15.40        5.07     11.55 o 
   0   1  20        0.02        8.58      9.43 o 
   1   1  20        2.64       22.47     26.13 o 
  -3   2  20        2.87       13.80      9.43 o 
  -2   2  20       36.47       39.56     10.19 o 
  -1   2  20       12.40       19.00      9.11 o 
   0   2  20       35.54       60.38     13.87 o 
   1   2  20        2.29       61.50     22.95 o 
  -2   3  20        0.02        8.74      9.26 o 
  -1   3  20        4.49        0.00     10.01 o 
   0   3  20       10.36       28.64     10.58 o 
   1   3  20       35.17       47.16     22.41 o 
  -2   4  20        0.41        8.90      9.90 o 
  -1   4  20        3.39        6.09      9.11 o 
   0   4  20        0.34        6.92      9.48 o 
   1   4  20        3.12       31.12     20.12 o 
  -2   5  20       50.11       45.34     10.62 o 
  -1   5  20        2.80        0.00      8.60 o 
   0   5  20        1.49        0.00      9.26 o 
   1   5  20        1.27       34.41     19.28 o 
  -2   6  20        4.41        7.55      9.28 o 
  -1   6  20        0.12        1.12      8.75 o 
   0   6  20       14.11       31.71     18.79 o 
   1   6  20        1.65       29.61     19.26 o 
  -2   7  20        0.31        8.38      9.20 o 
  -1   7  20       40.84       43.93     12.03 o 
   0   7  20       16.04        0.00     10.35 o 
  -1   8  20        7.67        9.28     11.83 o 
   0   8  20        1.49        0.00     10.11 o 
  -1   0  21       12.75        0.00     11.84 o 
   1   0  21        1.06       10.06     26.29 o 
  -2   1  21        0.03        0.00      8.28 o 
  -1   1  21        1.84        0.00      8.44 o 
   0   1  21        4.95       26.02     35.38 o 
   1   1  21       23.42       67.51     34.41 o 
  -2   2  21        8.65        0.00     12.78 o 
  -1   2  21        9.24        7.68     10.96 o 
   0   2  21       42.89       70.26     27.43 o 
   1   2  21       13.52       26.61     19.17 o 
  -2   3  21       21.42       25.87     11.74 o 
  -1   3  21       24.71       29.21     11.72 o 
   0   3  21        2.17       46.30     22.69 o 
  -1   4  21        9.03        0.68      9.41 o 
   0   4  21        5.97        0.00     18.67 o 
  -1   5  21        0.31        0.00      9.13 o 
   0   5  21       98.55      108.93     26.52 o 
                                                 
